# Supplementary material for: Uncovering mechanisms behind mosquito seasonality by integrating mathematical models and daily empirical population data: Culex pipiens in the UK
Source: Parasit Vectors. 2019 Feb 7;12:74. doi: 10.1186/s13071-019-3321-2 (PMC6367758; doi:10.1186/s13071-019-3321-2)
Supplement: Supplementary file 2 — Counts of each life stage, along with data on larval identification and the temperatures in the water butts. (XLSX 270 kb) [file 13071_2019_3321_MOESM2_ESM.xlsx]

## Sheet: Eggs
Date	Butt 1	Butt 2	Butt 3	Butt 4
2015-04-06	0	0	0	0
2015-04-08	0	4	2	11
2015-04-10	17	30	12	56
2015-04-13	25	74	23	129
2015-04-15	25	91	106	247
2015-04-17	227	268	403	406
2015-04-20	229	232	373	357
2015-04-22	235	137	460	279
2015-04-24	171	209	374	239
2015-04-27	1	12	85	23
2015-04-29	0	10	28	4
2015-05-01	0	6	17	5
2015-05-04	0	1	5	3
2015-05-06	0	0	2	0
2015-05-08	12	39	98	30
2015-05-11	3	18	41	44
2015-05-13	0	7	16	31
2015-05-15	0	1	2	0
2015-05-18	0	0	6	0
2015-05-20	0	0	0	0
2015-05-22	7	6	13	0
2015-05-26	36	10	13	93
2015-05-27	39	17	10	26
2015-05-29	50	19	20	146
2015-06-01	19	9	56	149
2015-06-03	11	3	81	288
2015-06-05	33	12	135	586
2015-06-08	17	20	79	245
2015-06-10	23	21	34	255
2015-06-12	24	12	116	524
2015-06-15	15	9	201	1030
2015-06-17	22	11	260	1585
2015-06-19	11	24	147	1911
2015-06-22	1	6	4	238
2015-06-24	11	17	26	514
2015-06-26	9	7	60	666
2015-06-29	25	11	125	236
2015-07-01	20	7	82	426
2015-07-03	47	7	34	150
2015-07-06	15	7	50	441
2015-07-09	49	2	140	407
2015-07-13	8	1	16	59
2015-07-16	23	9	48	214
2015-07-20	41	19	23	206
2015-07-22	55	14	29	237
2015-07-24	49	9	35	195
2015-07-27	10	1	2	2
2015-07-29	18	1	12	20
2015-07-31	42	13	15	56
2015-08-03	61	15	42	73
2015-08-05	55	12	33	95
2015-08-07	22	7	25	76
2015-08-10	9	19	4	21
2015-08-12	25	9	0	51
2015-08-14	14	1	0	6
2015-08-17	41	2	10	5
2015-08-19	54	9	24	5
2015-08-21	18	0	5	4
2015-08-24	9	1	0	2
2015-08-26	2	0	0	1
2015-08-28	3	1	0	2
2015-09-01	3	1	0	0
2015-09-04	17	0	0	5
2015-09-07	33	1	0	20
2015-09-09	40	1	0	12
2015-09-11	35	0	0	12
2015-09-14	12	0	0	1
2015-09-16	4	0	0	0
2015-09-18	0	0	0	1
2015-09-21	6	0	0	1
2015-09-23	0	0	0	0
2015-09-25	0	0	0	0
2015-09-28	0	0	0	0
2015-09-30	0	0	0	0
2015-10-02	0	0	0	0			Note: Lots of leaves + continued presence of L1 suggests these zeros may be 1s or 2s in butts 1 and 2
2015-10-05	0	0	0	0
2015-10-06	NA	NA	NA	NA
2015-10-07	NA	NA	NA	NA
2015-10-08	NA	NA	NA	NA

## Sheet: Larvae and Pupae
Date	Butt 1															Butt2															Butt 3															Butt 4
	Larvae										Pupae					Larvae										Pupae					Larvae										Pupae					Larvae
	N		E		S		W		Total		N	E	S	W	Total	N		E		S		W		Total		N	E	S	W	Total	N		E		S		W		Total		N	E	S	W	Total	N		E
Date	L1/2	L3/4	L1/2	L3/4	L1/2	L3/4	L1/2	L3/4	L1/2	L3/4					Pupae	L1/2	L3/4	L1/2	L3/4	L1/2	L3/4	L1/2	L3/4	L1/2	L3/4					Pupae	L1/2	L3/4	L1/2	L3/4	L1/2	L3/4	L1/2	L3/4	L1/2	L3/4					Pupae	L1/2	L3/4	L1/2	L3/4
2015-04-08									0						0									0						0									0						0
2015-04-10									0						0									0						0									0						0
2015-04-13									0						0									0						0									0						0
2015-04-15									254	0					0									701	0					0									85	0					0
2015-04-17									369	0					0									942	29					0									101	0					0
2015-04-20	428	2	106	2	30	0	65	5	629	9	0	0	0	0	0	594	79	127	14	163	17	269	39	1153	149	0	0	0	0	0	55	0	22	0	21	0	38	0	136	0	0	0	0	0	0	99	7	112	17
2015-04-23	268	15	117	9	61	4	330	14	776	42	0	0	0	0	0	1387	178	258	105	174	136	92	119	1911	538	0	0	0	0	0	730	13	50	0	621	47	1099	6	2500	66	0	0	0	0	0	304	30	153	145
2015-04-24	77	1	212	20	174	1	63	12	526	34	0	0	0	0	0	272	57	265	75	124	15	433	91	1094	238	0	0	0	0	0	435	2	953	11	1561	18	611	21	3560	52	0	0	0	0	0	633	143	815	221
2015-04-27	4388	166	1879	344	2764	160	1608	139	10639	809	0	3	0	0	3	1839	144	1780	212	4774	109	1956	276	10349	741	0	1	4	4	9	3895	139	1658	128	16301	255	5363	153	27217	675	0	0	0	0	0	5147	214	3337	463
2015-04-29	200	242	551	676	1815	4028	1133	988	3699	5934	2	8	7	3	20	513	315	682	318	1031	735	189	178	2415	1546	0	7	38	5	50	1703	465	2252	927	1014	326	1037	385	6006	2103	0	1	0	0	1	113	206	38	126
2015-05-01	808	1042	652	1210	200	558	255	499	1915	3309	1	2	12	8	23	822	565	405	266	195	230	1608	657	3030	1718	36	6	24	13	79	1319	446	702	263	1754	625	1455	361	5230	1695	0	0	0	0	0	451	239	166	70
2015-05-04	90	76	306	212	1531	365	265	96	2192	749	9	10	19	1	39	140	110	225	184	2525	804	339	261	3229	1359	49	39	184	24	296	906	674	768	647	1063	342	372	518	3109	2181	5	8	3	2	18	148	116	727	549
2015-05-06	102	175	188	166	156	468	271	339	717	1148	21	5	9	18	53	325	390	183	217	147	251	164	500	819	1358	117	82	54	48	301	303	545	188	1044	280	266	625	441	1396	2296	12	21	15	7	55	281	404	393	414
2015-05-08	377	462	557	514	397	624	415	369	1746	1969	11	13	27	17	68	182	234	187	209	174	472	171	531	714	1446	50	20	74	86	230	566	516	133	807	657	436	534	536	1890	2295	34	39	24	54	151	343	623	169	197
2015-05-11	51	106	78	147	286	1309	14	44	429	1606	8	9	15	3	35	171	289	306	394	1051	266	163	1014	1691	1963	13	12	45	8	78	263	263	247	113	183	105	302	277	995	758	8	5	4	5	22	88	207	94	250
2015-05-13	43	171	34	195	229	554	241	1104	547	2024	0	5	134	114	253	101	224	125	201	1428	394	346	324	2000	1143	6	5	69	31	111	463	196	312	162	401	150	372	175	1548	683	11	17	3	7	38	325	305	203	270
2015-05-15	23	33	23	31	45	120	159	340	250	524	2	2	5	3	12	60	27	134	62	645	426	315	142	1154	657	4	2	3	2	11	329	184	217	133	270	134	382	175	1198	626	4	0	3	2	9	10	9	52	36
2015-05-18	32	61	15	51	10	27	12	151	69	290	1	3	1	2	7	123	116	115	126	153	261	130	178	521	681	2	3	3	4	12	235	203	193	150	364	382	401	230	1193	965	4	4	6	0	14	146	75	30	15
2015-05-20	0	5	2	4	7	5	7	25	16	39	0	0	1	2	3	52	52	26	36	120	178	121	109	319	375	1	0	4	0	5	67	54	167	55	81	50	150	123	465	282	1	2	1	3	7	116	21	465	122
2015-05-22	5	27	1	5	6	55	2	10	14	97	0	0	1	0	1	86	135	18	47	171	147	30	49	305	378	3	0	4	0	7	58	81	41	47	68	65	45	36	212	229	1	1	0	0	2	94	78	27	29
2015-05-26	57	2	34	0	65	1	165	1	321	4	1	1	2	1	5	42	86	15	26	34	61	62	42	153	215	0	0	0	0	0	26	68	41	22	84	159	121	79	272	328	3	0	4	2	9	34	49	5	29
2015-05-29	41	7	51	7	105	39	76	13	273	66	0	0	4	1	5	20	3	39	10	25	7	10	8	94	28	0	0	0	0	0	79	73	18	11	190	63	165	100	452	247	6	2	17	8	33	16	5	32	8
2015-06-01	44	124	35	36	1332	1643	19	48	1430	1851	0	0	2	0	2	27	18	30	7	24	20	521	313	602	358	0	0	0	4	4	204	57	65	14	193	52	234	49	696	172	3	0	2	3	8	17	7	27	10
2015-06-03	204	129	37	141	968	370	199	344	1408	984	0	0	0	1	1	328	175	19	18	328	175	188	265	863	633	1	2	1	5	9	147	53	167	143	157	71	211	46	682	313	7	7	2	3	19	248	16	163	14
2015-06-05	179	79	39	71	31	43	213	87	462	280	4	1	1	1	7	25	26	15	35	10	13	209	125	259	199	4	1	1	3	9	140	110	297	135	264	68	793	197	1494	510	1	3	3	2	9	1535	95	126	12
2015-06-08	106	222	473	289	60	80	72	41	711	632	22	32	2	9	65	42	26	29	73	95	107	30	15	196	221	0	0	4	1	5	208	103	280	83	359	176	636	100	1483	462	11	5	10	2	28	406	38	45	39
2015-06-10	619	267	28	29	32	22	31	11	710	329	19	2	1	0	22	114	11	15	26	33	14	90	23	252	74	3	0	1	2	6	46	72	420	481	168	332	569	51	1203	936	6	23	5	2	36	30	10	238	30
2015-06-12	100	89	62	43	22	18	32	12	216	162	12	9	0	4	25	76	36	17	15	30	15	17	16	140	82	6	2	1	1	10	17	83	25	39	99	117	436	235	577	474	3	6	12	8	29	210	57	288	28
2015-06-15	141	154	304	44	30	9	50	30	525	237	11	22	5	9	47	12	9	58	38	20	39	19	10	109	96	0	8	1	0	9	125	204	76	177	230	78	248	204	679	663	14	11	21	26	72	1189	109	1652	226
2015-06-17	60	32	88	70	462	281	286	132	896	515	2	9	26	21	58	18	11	8	8	57	49	58	39	141	107	0	0	6	4	10	162	33	136	94	236	107	461	241	995	475	17	5	28	9	59	5163	820	2201	378
2015-06-19	157	75	207	153	76	49	161	136	601	413	4	5	0	15	24	6	10	24	47	12	13	8	17	50	87	1	2	0	1	4	161	144	421	45	224	33	1317	326	2123	548	5	19	8	58	90	2937	405	7573	1521
2015-06-22	64	51	49	53	111	127	161	144	385	375	12	4	8	5	29	8	12	2	8	4	15	5	26	19	61	0	0	0	0	0	197	70	546	42	230	55	487	24	1460	191	4	25	21	15	65	4760	2867	4804	6339
2015-06-24	26	31	351	426	43	39	42	70	462	566	2	89	4	11	106	6	6	8	5	4	16	9	23	27	50	1	0	0	0	1	92	63	111	25	178	51	422	144	803	283	5	22	14	17	58	862	2054	1786	5505
2015-06-26	16	10	29	58	44	101	34	92	123	261	4	7	15	26	52	19	2	18	5	55	6	20	17	112	30	1	0	3	4	8	32	25	33	17	613	178	314	116	992	336	13	6	31	28	78	2721	4953	1493	1926
2015-06-29	2	2	5	23	65	173	48	70	120	268	2	1	67	4	74	9	2	9	1	112	10	55	11	185	24	0	0	0	0	0	85	151	28	28	88	63	249	165	450	407	1	1	12	19	33	1554	1098	1089	335
2015-07-01	5	2	523	299	3	0	3	0	534	301	1	32	0	3	36	20	6	30	0	117	3	11	2	178	11	2	0	0	0	2	21	87	60	143	43	176	20	93	144	499	6	9	7	2	24	821	875	858	674
2015-07-03	48	7	36	11	15	7	56	13	155	38	26	0	4	6	36	15	1	230	5	22	0	16	0	283	6	0	0	0	1	1	7	20	67	116	42	285	91	437	207	858	2	25	22	6	55	729	693	2428	977
2015-07-06	18	4	68	2	1569	10	23	4	1678	20	0	0	9	1	10	6	1	15	0	27	0	86	1	134	2	0	0	0	0	0	56	36	167	28	50	9	99	15	372	88	1	4	1	0	6	1542	580	2395	296
2015-07-09	196	14	43	4	29	3	17	3	285	24	0	1	1	2	4	1	1	0	1	1	0	7	1	9	3	0	0	0	0	0	11	20	2	6	21	6	9	19	43	51	8	1	2	2	13	1901	591	696	882
2015-07-13	5	2	8	3	16	2	67	9	96	16	0	0	1	18	19	2	1	0	0	0	0	0	2	2	3	0	0	0	0	0	41	7	115	0	104	14	286	5	546	26	0	2	2	11	15	837	204	679	113
2015-07-16	9	0	1	1	5	3	0	2	15	6	0	0	0	0	0	0	0	0	0	0	0	0	0	0	0	0	0	0	0	0	2	3	4	2	0	5	4	4	10	14	0	0	0	0	0	155	337	107	383
2015-07-20	29	2	74	8	88	4	13	2	204	16	0	1	1	0	2	0	0	0	0	0	1	0	0	0	1	0	0	0	0	0	48	0	12	0	3	0	3	0	66	0	0	0	0	0	0	138	320	303	128
2015-07-22	18	0	31	2	204	12	98	8	351	22	0	0	0	0	0	0	0	0	0	0	0	0	0	0	0	0	0	0	0	0	0	0	105	1	103	1	93	1	301	3	0	0	0	0	0	784	305	1169	405
2015-07-24	295	7	121	2	155	4	237	5	808	18	0	0	0	0	0	3	0	5	0	8	0	2	0	18	0	0	0	0	0	0	149	0	1	0	111	1	207	1	468	2	0	0	0	0	0	563	755	540	299
2015-07-27	1	0	10	5	3	5	8	2	22	12	0	0	0	0	0	0	0	4	0	0	0	0	0	4	0	0	0	0	0	0	15	1	23	1	24	0	61	0	123	2	0	0	0	0	0	0	212	2	42
2015-07-29	3	0	3	7	2	2	4	2	12	11	0	1	1	2	4	0	0	6	0	2	0	1	0	9	0	0	0	0	0	0	16	0	47	1	44	1	37	1	144	3	0	0	0	0	0	3	187	7	37
2015-07-31	4	0	47	5	55	10	41	14	147	29	0	3	4	0	7	1	0	2	1	4	0	0	0	7	1	0	0	0	0	0	12	1	23	6	26	3	8	0	69	10	0	0	0	0	0	4	180	1	116
2015-08-03	57	1	40	7	1313	53	23	1	1433	62	1	0	9	1	11	5	0	3	0	10	0	13	0	31	0	0	0	0	0	0	53	0	20	8	33	1	113	8	219	17	0	0	0	0	0	77	246	52	34
2015-08-05	132	3	180	16	139	17	82	2	533	38	0	0	2	0	2	5	0	11	0	1	0	21	0	38	0	0	0	0	0	0	111	9	96	0	84	10	125	9	416	28	0	0	0	0	0	136	41	80	114
2015-08-07	5	2	11	5	238	31	54	5	308	43	0	0	0	0	0	3	0	9	0	70	2	16	1	98	3	0	0	0	0	0	25	9	49	10	73	6	34	11	181	36	0	0	0	0	0	292	215	155	91
2015-08-10	3	2	11	7	143	27	3	9	160	45	0	0	3	0	3	1	0	2	0	97	0	1	0	101	0	0	0	0	0	0	19	3	8	3	14	3	22	19	63	28	0	0	0	0	0	159	145	248	50
2015-08-12	30	2	44	10	39	12	28	5	141	29	0	0	0	0	0	9	1	9	1	69	1	64	0	151	3	0	0	0	0	0	11	7	7	4	5	8	9	23	32	42	0	0	0	0	0	722	197	1021	171
2015-08-14	173	33	89	18	36	8	97	36	395	95	5	1	0	0	6	22	2	15	0	11	0	13	1	61	3	0	0	0	0	0	0	5	1	2	1	11	4	21	6	39	0	0	0	0	0	185	75	44	14
2015-08-17	53	90	56	14	36	15	22	12	167	131	2	0	0	0	2	3	0	7	0	6	0	1	1	17	1	0	0	1	0	1	0	5	0	5	2	3	1	11	3	24	0	0	0	0	0	239	386	122	106
2015-08-19	48	39	95	40	105	96	183	131	431	306	0	0	0	0	0	6	0	1	1	3	1	3	0	13	2	0	0	0	0	0	0	4	0	3	0	5	1	1	1	13	0	1	0	0	1	301	598	152	124
2015-08-21	27	20	55	49	131	177	41	34	254	280	0	0	0	0	0	1	2	0	0	0	1	2	2	3	5	0	0	0	0	0	16	6	15	0	7	0	5	0	43	6	0	0	1	0	1	180	499	200	130
2015-08-24	31	47	27	38	1	9	46	72	105	166	3	1	0	0	4	3	1	2	0	1	0	2	0	8	1	0	0	0	0	0	9	0	7	4	19	4	23	2	58	10	0	0	0	0	0	93	490	55	120
2015-08-26	10	17	15	53	6	14	6	23	37	107	0	1	0	0	1	2	1	2	0	0	1	6	1	10	3	0	0	0	0	0	2	1	0	1	0	1	12	1	14	4	0	0	0	0	0	25	131	17	93
2015-08-28	21	50	27	46	33	90	11	31	92	217	3	0	6	1	10	1	2	0	1	12	1	4	2	17	6	0	0	0	0	0	0	1	0	0	0	1	0	0	0	2	0	0	0	0	0	43	284	65	275
2015-09-01	7	38	8	17	57	112	12	27	84	194	2	0	2	0	4	3	1	0	0	0	3	4	7	7	11	0	0	0	0	0	0	0	0	1	0	0	0	0	0	1	0	0	0	0	0	15	300	10	51
2015-09-04	12	13	22	18	11	17	12	31	57	79	1	1	0	1	3	0	0	2	1	1	3	0	1	3	5	0	0	0	0	0	1	1	0	0	0	0	2	0	3	1	0	0	0	0	0	8	182	11	522
2015-09-07	30	24	12	9	80	54	6	1	128	88	0	0	3	0	3	0	1	0	0	0	3	2	1	2	5	0	0	0	0	0	0	1	0	0	0	0	0	0	0	1	0	0	0	0	0	3	86	1	145
2015-09-09	11	4	6	6	10	2	7	4	34	16	0	0	0	0	0	0	0	0	0	0	1	0	0	0	1	0	0	0	0	0	0	0	0	0	0	0	0	0	0	0	0	0	0	0	0	12	183	7	105
2015-09-11	59	19	312	22	43	0	22	4	436	45	2	0	0	0	2	0	0	0	2	0	1	0	0	0	3	0	0	0	0	0	0	0	0	0	0	0	0	0	0	0	0	0	0	0	0	11	33	11	84
2015-09-14	0	0	0	0	0	0	1	0	1	0	0	0	0	0	0	0	0	1	2	0	2	0	0	1	4	1	0	0	0	1	0	0	0	0	0	0	0	0	0	0	0	0	0	0	0	1	20	1	5
2015-09-16	41	8	28	1	38	1	9	0	116	10	0	0	0	0	0	1	2	0	0	0	1	0	0	1	3	0	0	1	0	1	0	0	0	0	0	0	0	0	0	0	0	0	0	0	0	263	612	10	49
2015-09-18	43	12	20	5	17	4	39	3	119	24	3	0	0	0	3	0	0	1	3	1	3	1	0	3	6	0	0	0	1	1	0	0	0	0	0	0	0	0	0	0	0	0	0	0	0	11	15	8	16
2015-09-21	16	8	46	20	18	7	1	1	81	36	0	0	0	0	0	0	2	0	1	4	2	0	2	4	7	0	0	0	0	0	0	0	0	0	0	0	0	0	0	0	0	0	0	0	0	6	26	2	1
2015-09-23	0	0	1	3	3	4	63	33	67	40	0	0	0	0	0	0	0	0	0	0	2	0	2	0	4	0	0	0	0	0	0	0	0	0	0	0	0	0	0	0	0	0	0	0	0	8	70	0	8
2015-09-25	0	0	11	13	8	16	2	4	21	33	0	0	0	0	0	0	2	0	0	1	2	0	0	1	4	0	0	0	0	0																0	69	2	50
2015-09-28	0	2	4	6	4	5	0	1	8	14	0	0	0	0	0	0	3	1	0	0	1	0	0	1	4	0	0	0	0	0																0	6	0	6
2015-09-30	12	26	2	9	0	2	0	1	14	38	0	0	0	0	0	0	0	0	0	0	2	0	0	0	2	0	0	0	0	0																0	7	0	7
2015-10-02	8	13	3	2	4	1	0	1	15	17	0	0	0	0	0	0	2	0	0	6	0	0	0	6	2	0	0	0	0	0																0	42	0	3
2015-10-05	7	15	15	36	0	0	0	1	22	52	0	1	0	0	1	0	0	0	0	32	2	0	0	32	2	0	0	0	0	0																0	19	0	1
2015-10-07
[truncated: 11 more columns]

## Sheet: Adults
Date	Location	Cx. pipiens	Cs. annulata	Ae. geniculatus
2015-04-14	WB	2	0	0
	F1	1	0	0
	F2	0	0	0
	F3	0	0	0
2015-04-15	WB	1	0	0
	F1	0	0	0
	F2	0	0	0
	F3	0	0	0
2015-04-16	WB	13	0	0
	F1	0	0	0
	F2	0	0	0
	F3	0	0	0
2015-04-17	WB	2	0	0
	F1	0	0	0
	F2	NA	NA	NA
	F3	NA	NA	NA
2015-04-21	WB	5	0	0
	F1	1	0	0
	F2	NA	NA	NA
	F3	NA	NA	NA
2015-04-22	WB	2	0	0
	F1	0	0	0
	F2	NA	NA	NA
	F3	NA	NA	NA
2015-04-23	WB	1	0	0
	F1	0	0	0
	F2	NA	NA	NA
	F3	NA	NA	NA
2015-04-24	WB	1	0	0
2015-04-24	F1	0	0	0
2015-04-24	F2	NA	NA	NA
2015-04-24	F3	NA	NA	NA
2015-04-27	WB	1	0	0
2015-04-27	F1	0	0	0
2015-04-27	F2	0	0	0
2015-04-27	F3	0	0	0
2015-04-28	WB	1	0	0
2015-04-28	F1	1	0	0
2015-04-28	F2	0	0	0
2015-04-28	F3	0	0	0
2015-04-29	WB	0	0	0
2015-04-29	F1	0	0	0
2015-04-29	F2	NA	NA	NA
2015-04-29	F3	0	0	0
2015-04-30	WB	NA	NA	NA
2015-04-30	F1	NA	NA	NA
2015-04-30	F2	NA	NA	NA
2015-04-30	F3	NA	NA	NA
2015-05-04	WB	NA	NA	NA
2015-05-04	F1	NA	NA	NA
2015-05-04	F2	NA	NA	NA
2015-05-04	F3	NA	NA	NA
2015-05-05	WB	NA	NA	NA
2015-05-05	F1	NA	NA	NA
2015-05-05	F2	NA	NA	NA
2015-05-05	F3	NA	NA	NA
2015-05-06	WB	0	0	0
2015-05-06	F1	0	0	0
2015-05-06	F2	0	0	0
2015-05-06	F3	0	0	0
2015-05-07	WB	0	0	0
2015-05-07	F1	0	0	0
2015-05-07	F2	0	0	0
2015-05-07	F3	0	0	0
2015-05-11	WB	6	0	0
2015-05-11	F1	0	0	0
2015-05-11	F2	0	0	0
2015-05-11	F3	0	0	0
2015-05-12	WB	0	0	0
2015-05-12	F1	0	0	0
2015-05-12	F2	0	0	0
2015-05-12	F3	0	0	0
2015-05-13	WB	3	0	0
2015-05-13	F1	0	0	0
2015-05-13	F2	0	0	0
2015-05-13	F3	0	0	0
2015-05-14	WB	0	0	0
2015-05-14	F1	0	0	0
2015-05-14	F2	0	0	0
2015-05-14	F3	0	0	0
2015-05-18	WB	0	0	0
2015-05-18	F1	0	0	0
2015-05-18	F2	0	0	0
2015-05-18	F3	0	0	0
2015-05-19	WB	0	0	0
2015-05-19	F1	0	0	0
2015-05-19	F2	0	0	0
2015-05-19	F3	0	0	0
2015-05-20	WB	0	0	0
2015-05-20	F1	0	0	0
2015-05-20	F2	0	0	0
2015-05-20	F3	0	0	0
2015-05-21	WB	2	0	0
2015-05-21	F1	1	0	0
2015-05-21	F2	0	0	0
2015-05-21	F3	0	0	0
2015-05-26	WB	0	0	0
2015-05-26	F1	0	0	0
2015-05-26	F2	0	0	0
2015-05-26	F3	1	0	0
2015-05-27	WB	4	0	0
2015-05-27	F1	0	0	0
2015-05-27	F2	0	0	0
2015-05-27	F3	0	0	0
2015-05-28	WB	2	1	0
2015-05-28	F1	0	0	0
2015-05-28	F2	0	0	0
2015-05-28	F3	1	0	0
2015-06-01	WB	0	0	0
2015-06-01	F1	0	0	0
2015-06-01	F2	0	0	0
2015-06-01	F3	0	0	0
2015-06-02	WB	5	1	0
2015-06-02	F1	1	0	0
2015-06-02	F2	1	0	0
2015-06-02	F3	0	0	0
2015-06-03	WB	7	1	0
2015-06-03	F1	0	1	1
2015-06-03	F2	0	0	0
2015-06-03	F3	0	0	0
2015-06-04	WB	15	2	1
2015-06-04	F1	0	4	0
2015-06-04	F2	0	0	0
2015-06-04	F3	NA	NA	NA
2015-06-08	WB	1	0	0
2015-06-08	F1	0	0	0
2015-06-08	F2	0	0	0
2015-06-08	F3	0	0	0
2015-06-09	WB	1	0	0
2015-06-09	F1	0	0	0
2015-06-09	F2	0	0	0
2015-06-09	F3	0	0	0
2015-06-10	WB	1	0	0
2015-06-10	F1	0	0	0
2015-06-10	F2	0	0	0
2015-06-10	F3	0	0	0
2015-06-11	WB	2	1	0
2015-06-11	F1	0	1	0
2015-06-11	F2	0	0	0
2015-06-11	F3	0	0	1
2015-06-15	WB	19	0	0
2015-06-15	F1	1	0	0
2015-06-15	F2	1	0	0
2015-06-15	F3	2	0	0
2015-06-16	WB	8	0	0
2015-06-16	F1	1	2	0
2015-06-16	F2	0	1	0
2015-06-16	F3	0	0	0
2015-06-17	WB	9	1	0
2015-06-17	F1	3	1	0
2015-06-17	F2	0	1	0
2015-06-17	F3	0	0	0
2015-06-18	WB	21	0	0
2015-06-18	F1	0	0	0
2015-06-18	F2	0	0	0
2015-06-18	F3	1	0	0
2015-06-22	WB	2	0	0
2015-06-22	F1	0	0	0
2015-06-22	F2	0	0	0
2015-06-22	F3	0	0	0
2015-06-23	WB	9	3	0
2015-06-23	F1	1	0	0
2015-06-23	F2	0	0	0
2015-06-23	F3	0	0	0
2015-06-24	WB	23	0	0
2015-06-24	F1	3	0	0
2015-06-24	F2	1	0	0
2015-06-24	F3	0	0	0
2015-06-25	WB	17	0	0
2015-06-25	F1	6	0	0
2015-06-25	F2	1	0	0
2015-06-25	F3	0	0	0
2015-06-29	WB	12	0	0
2015-06-29	F1	2	0	0
2015-06-29	F2	0	1	1
2015-06-29	F3	0	0	0
2015-06-30	WB	18	1	0
2015-06-30	F1	0	2	0
2015-06-30	F2	2	2	1
2015-06-30	F3	0	2	0
2015-07-01	WB	11	2	0
2015-07-01	F1	2	1	0
2015-07-01	F2	1	6	0
2015-07-01	F3	1	0	0
2015-07-02	WB	10	0	0
2015-07-02	F1	0	0	0
2015-07-02	F2	0	0	0
2015-07-02	F3	0	0	0
2015-07-06	WB	22	0	0
2015-07-06	F1	NA	NA	NA
2015-07-06	F2	NA	NA	NA
2015-07-06	F3	NA	NA	NA
2015-07-07	WB	5	3	0
2015-07-07	F1	NA	NA	NA
2015-07-07	F2	NA	NA	NA
2015-07-07	F3	NA	NA	NA
2015-07-08	WB	5	1	0
2015-07-08	F1	NA	NA	NA
2015-07-08	F2	NA	NA	NA
2015-07-08	F3	NA	NA	NA
2015-07-09	WB	10	1	0
2015-07-09	F1	NA	NA	NA
2015-07-09	F2	NA	NA	NA
2015-07-09	F3	NA	NA	NA
2015-07-13	WB	6	1	0
2015-07-13	F1	NA	NA	NA
2015-07-13	F2	NA	NA	NA
2015-07-13	F3	NA	NA	NA
2015-07-14	WB	12	1	0
2015-07-14	F1	NA	NA	NA
2015-07-14	F2	NA	NA	NA
2015-07-14	F3	NA	NA	NA
2015-07-15	WB	21	0	0
2015-07-15	F1	NA	NA	NA
2015-07-15	F2	NA	NA	NA
2015-07-15	F3	NA	NA	NA
2015-07-16	WB	NA	NA	NA
2015-07-16	F1	NA	NA	NA
2015-07-16	F2	NA	NA	NA
2015-07-16	F3	NA	NA	NA
2015-07-20	WB	NA	NA	NA
2015-07-20	F1	NA	NA	NA
2015-07-20	F2	NA	NA	NA
2015-07-20	F3	NA	NA	NA
2015-07-21	WB	30	1	0
2015-07-21	F1	1	0	0
2015-07-21	F2	NA	NA	NA
2015-07-21	F3	NA	NA	NA
2015-07-22	WB	14	0	0
2015-07-22	F1	1	0	0
2015-07-22	F2	0	0	0
2015-07-22	F3	2	0	0
2015-07-23	WB	7	0	0
2015-07-23	F1	3	0	0
2015-07-23	F2	0	1	0
2015-07-23	F3	3	0	0
2015-07-27	WB	3	0	0
2015-07-27	F1	1	0	0
2015-07-27	F2	6	1	0
2015-07-27	F3	1	1	0
2015-07-28	WB	3	0	0
2015-07-28	F1	2	0	0
2015-07-28	F2	0	0	0
2015-07-28	F3	2	1	0
2015-07-29	WB	6	0	0
2015-07-29	F1	0	0	0
2015-07-29	F2	2	1	0
2015-07-29	F3	NA	NA	NA
2015-07-30	WB	NA	NA	NA
2015-07-30	F1	NA	NA	NA
2015-07-30	F2	NA	NA	NA
2015-07-30	F3	NA	NA	NA
2015-08-03	WB	3	1	0
2015-08-03	F1	2	0	0
2015-08-03	F2	1	0	0
2015-08-03	F3	2	0	0
2015-08-04	WB	6	0	0
2015-08-04	F1	1	0	0
2015-08-04	F2	0	0	0
2015-08-04	F3	1	0	0
2015-08-05	WB	3	0	0
2015-08-05	F1	1	1	0
2015-08-05	F2	0	0	0
2015-08-05	F3	0	0	0
2015-08-06	WB	10	0	0
2015-08-06	F1	1	0	0
2015-08-06	F2	0	0	0
2015-08-06	F3	0	0	0
2015-08-10	WB	6	0	0
2015-08-10	F1	1	1	0
2015-08-10	F2	0	2	0
2015-08-10	F3	0	0	0
2015-08-11	WB	8	0	0
2015-08-11	F1	0	0	0
2015-08-11	F2	0	1	0
2015-08-11	F3	0	0	0
2015-08-12	WB	9	0	0
2015-08-12	F1	1	0	0
2015-08-12	F2	2	0	0
2015-08-12	F3	2	0	0
2015-08-13	WB	3	1	0
2015-08-13	F1	0	0	0
2015-08-13	F2	0	1	0
2015-08-13	F3	0	0	0
2015-08-17	WB	5	0	0
2015-08-17	F1	0	0	0
2015-08-17	F2	0	0	0
2015-08-17	F3	0	0	0
2015-08-18	WB	1	1	0
2015-08-18	F1	0	0	0
2015-08-18	F2	1	0	0
2015-08-18	F3	0	0	0
2015-08-19	WB	4	0	0
2015-08-19	F1	1	0	0
2015-08-19	F2	0	0	0
2015-08-19	F3	0	0	0
2015-08-20	WB	1	0	0
2015-08-20	F1	NA	NA	NA
2015-08-20	F2	NA	NA	NA
2015-08-20	F3	NA	NA	NA
2015-08-24	WB	0	0	0
2015-08-24	F1	0	0	0
2015-08-24	F2	0	0	0
2015-08-24	F3	0	0	0
2015-08-25	WB	1	0	0
2015-08-25	F1	0	0	0
2015-08-25	F2	0	0	0
2015-08-25	F3	0	0	0
2015-08-26	WB	1	0	0
2015-08-26	F1	0	0	0
2015-08-26	F2	1	0	0
2015-08-26	F3	0	0	0
2015-08-27	WB	1	0	0
2015-08-27	F1	0	0	0
2015-08-27	F2	1	0	0
2015-08-27	F3	1	0	1
2015-09-01	WB	0	0	0
2015-09-01	F1	0	0	0
2015-09-01	F2	1	0	0
2015-09-01	F3	0	0	0
2015-09-02	WB	1	0	0
2015-09-02	F1	0	0	0
2015-09-02	F2	0	0	0
2015-09-02	F3	0	0	1
2015-09-03	WB	0	0	0
2015-09-03	F1	0	0	0
2015-09-03	F2	0	0	0
2015-09-03	F3	0	0	0
2015-09-07	WB	3	0	0
2015-09-07	F1	0	0	0
2015-09-07	F2	0	0	0
2015-09-07	F3	0	0	0
2015-09-08	WB	0	0	0
2015-09-08	F1	0	0	0
2015-09-08	F2	0	0	0
2015-09-08	F3	0	0	0
2015-09-09	WB	2	0	0
2015-09-09	F1	0	0	0
2015-09-09	F2	0	0	0
2015-09-09	F3	0	0	0
2015-09-10	WB	0	0	0
2015-09-10	F1	0	0	0
2015-09-10	F2	0	0	0
2015-09-10	F3	0	0	0
2015-09-14	WB	0	0	0
2015-09-14	F1	0	0	0
2015-09-14	F2	0	0	0
2015-09-14	F3	0	0	0
2015-09-15	WB	0	0	0
2015-09-15	F1	0	0	0
2015-09-15	F2	0	0	0
2015-09-15	F3	0	0	0
2015-09-16	WB	0	0	0
2015-09-16	F1	0	0	0
2015-09-16	F2	0	0	0
2015-09-16	F3	0	0	0
2015-09-17	WB	1	0	0
2015-09-17	F1	0	0	0
2015-09-17	F2	0	0	0
2015-09-17	F3	0	0	0
2015-09-21	WB	1	0	0
2015-09-21	F1	0	0	0
2015-09-21	F2	0	0	0
2015-09-21	F3	0	0	0
2015-09-22	WB	0	0	0
2015-09-22	F1	0	0	0
2015-09-22	F2	0	0	0
2015-09-22	F3	0	0	0
2015-09-23	WB	0	1	0
2015-09-23	F1	0	0	0
2015-09-23	F2	0	0	0
2015-09-23	F3	0	0	0
2015-09-24	WB	0	0	0
2015-09-24	F1	0	0	0
2015-09-24	F2	0	0	0
2015-09-24	F3	0	0	0
2015-09-28	WB	0	0	0
2015-09-29	WB	0	0	0
2015-09-30	WB	0	0	0
2015-10-01	WB	0	0	0
2015-10-05	WB	0	0	0

## Sheet: Larval Identification
Date	Number_Identified	C_pipiens	Butts_identified
2015-05-05	80	80	All
2015-06-04	80	80	All
2015-06-19	60	60	1,3,4
2015-07-03	60	60	1,3,4
2015-07-24	20	20	4
2015-08-14	20	20	4

## Sheet: Water Temperatures
Date	Time	Butt 1	Butt 2	Butt 3	Butt 4
2015-03-03	00:00:00	2.73	2.837	1.764	3.367
2015-03-03	01:00:00	1.98	1.872	1.221	2.517
2015-03-03	02:00:00	1.112	1.221	0.784	1.872
2015-03-03	03:00:00	1.112	1.221	0.784	1.656
2015-03-03	04:00:00	0.893	1.003	0.784	1.548
2015-03-03	05:00:00	1.33	1.439	1.221	1.764
2015-03-03	06:00:00	0.784	1.003	0.784	1.33
2015-03-03	07:00:00	1.33	1.548	1.439	1.656
2015-03-03	08:00:00	2.517	2.624	2.73	2.73
2015-03-03	09:00:00	2.73	4.934	5.244	6.268
2015-03-03	10:00:00	7.079	6.674	9.275	8.779
2015-03-03	11:00:00	9.373	9.768	9.472	9.472
2015-03-03	12:00:00	10.455	11.916	10.455	10.748
2015-03-03	13:00:00	11.041	10.651	9.373	10.944
2015-03-03	14:00:00	12.304	12.401	9.768	11.819
2015-03-03	15:00:00	12.497	11.819	7.882	10.748
2015-03-03	16:00:00	10.259	10.259	6.674	9.571
2015-03-03	17:00:00	8.68	8.779	5.86	8.182
2015-03-03	18:00:00	7.28	7.381	4.831	6.978
2015-03-03	19:00:00	6.268	6.268	4.102	6.064
2015-03-03	20:00:00	5.45	5.347	3.578	5.347
2015-03-03	21:00:00	4.727	4.831	3.155	4.831
2015-03-03	22:00:00	4.415	4.207	2.73	4.415
2015-03-03	23:00:00	3.472	3.472	1.98	3.788
2015-03-04	00:00:00	2.943	2.943	1.548	3.261
2015-03-04	01:00:00	1.872	1.656	1.003	2.41
2015-03-04	02:00:00	1.764	1.548	0.784	2.624
2015-03-04	03:00:00	0.343	0.343	0.453	1.548
2015-03-04	04:00:00	0.121	0.343	0.232	0.563
2015-03-04	05:00:00	0.121	0.232	0.121	0.563
2015-03-04	06:00:00	0.01	0.232	-0.102	0.343
2015-03-04	07:00:00	0.121	0.232	0.121	0.453
2015-03-04	08:00:00	0.453	0.563	0.784	1.439
2015-03-04	09:00:00	1.221	1.656	2.41	5.347
2015-03-04	10:00:00	7.481	5.962	8.481	9.077
2015-03-04	11:00:00	9.472	10.455	10.063	10.553
2015-03-04	12:00:00	11.528	12.594	10.846	11.916
2015-03-04	13:00:00	11.041	10.846	9.571	10.357
2015-03-04	14:00:00	11.139	11.041	9.669	10.161
2015-03-04	15:00:00	12.11	12.11	9.571	10.455
2015-03-04	16:00:00	11.334	10.259	8.382	9.669
2015-03-04	17:00:00	9.176	9.077	7.481	8.779
2015-03-04	18:00:00	7.481	7.882	5.86	7.582
2015-03-04	19:00:00	6.37	6.877	5.037	6.674
2015-03-04	20:00:00	5.45	5.962	4.311	5.962
2015-03-04	21:00:00	4.623	5.141	3.472	5.141
2015-03-04	22:00:00	4.207	4.623	2.943	4.623
2015-03-04	23:00:00	3.367	3.893	2.517	3.998
2015-03-05	00:00:00	2.624	2.837	1.764	3.367
2015-03-05	01:00:00	1.872	1.872	1.112	2.195
2015-03-05	02:00:00	0.674	1.003	0.453	1.764
2015-03-05	03:00:00	0.01	0.453	0.121	0.784
2015-03-05	04:00:00	-0.102	0.232	-0.213	0.232
2015-03-05	05:00:00	-0.325	0.121	-0.437	0.121
2015-03-05	06:00:00	-0.325	0.01	-0.437	0.01
2015-03-05	07:00:00	-0.213	0.121	-0.325	0.121
2015-03-05	08:00:00	0.121	0.563	0.232	0.674
2015-03-05	09:00:00	2.73	2.517	2.088	3.788
2015-03-05	10:00:00	8.082	8.879	6.268	9.373
2015-03-05	11:00:00	12.207	12.401	11.625	12.594
2015-03-05	12:00:00	12.013	14.613	11.819	14.23
2015-03-05	13:00:00	14.134	14.325	12.497	15.282
2015-03-05	14:00:00	13.365	13.461	11.528	12.207
2015-03-05	15:00:00	12.594	12.401	11.139	11.431
2015-03-05	16:00:00	11.625	11.431	10.161	10.651
2015-03-05	17:00:00	10.455	10.455	8.978	9.965
2015-03-05	18:00:00	9.472	9.571	8.282	9.176
2015-03-05	19:00:00	8.879	8.879	7.882	8.779
2015-03-05	20:00:00	8.282	8.382	7.682	8.382
2015-03-05	21:00:00	7.983	7.983	7.381	7.983
2015-03-05	22:00:00	7.582	7.682	7.179	7.682
2015-03-05	23:00:00	7.381	7.481	6.978	7.481
2015-03-06	00:00:00	7.179	7.179	6.775	7.28
2015-03-06	01:00:00	6.877	6.978	6.674	7.079
2015-03-06	02:00:00	6.674	6.775	6.471	6.877
2015-03-06	03:00:00	6.573	6.573	6.37	6.674
2015-03-06	04:00:00	6.37	6.37	6.166	6.573
2015-03-06	05:00:00	6.166	6.166	5.962	6.37
2015-03-06	06:00:00	5.552	5.655	5.347	5.962
2015-03-06	07:00:00	5.244	5.347	5.141	5.757
2015-03-06	08:00:00	5.757	5.757	6.877	6.877
2015-03-06	09:00:00	7.481	7.179	7.682	7.682
2015-03-06	10:00:00	8.082	8.182	8.978	9.571
2015-03-06	11:00:00	10.944	9.965	11.334	12.304
2015-03-06	12:00:00	12.11	11.236	11.528	13.75
2015-03-06	13:00:00	13.942	13.461	11.139	15.091
2015-03-06	14:00:00	14.421	13.461	11.236	13.076
2015-03-06	15:00:00	13.75	13.846	10.553	12.98
2015-03-06	16:00:00	12.207	12.401	10.063	12.304
2015-03-06	17:00:00	10.944	11.236	9.472	11.431
2015-03-06	18:00:00	9.472	9.965	8.382	10.259
2015-03-06	19:00:00	8.779	8.68	7.782	9.373
2015-03-06	20:00:00	7.983	7.882	7.179	8.68
2015-03-06	21:00:00	7.381	7.179	6.775	7.983
2015-03-06	22:00:00	6.978	6.674	6.37	7.481
2015-03-06	23:00:00	6.573	6.37	6.064	7.079
2015-03-07	00:00:00	6.166	6.064	5.655	6.674
2015-03-07	01:00:00	5.86	5.655	5.552	6.37
2015-03-07	02:00:00	5.655	5.45	5.347	6.268
2015-03-07	03:00:00	5.45	5.244	5.141	5.962
2015-03-07	04:00:00	5.45	5.244	5.141	5.86
2015-03-07	05:00:00	5.244	5.141	5.037	5.655
2015-03-07	06:00:00	5.037	5.037	4.831	5.45
2015-03-07	07:00:00	5.141	5.244	5.037	5.552
2015-03-07	08:00:00	5.962	6.268	6.877	7.179
2015-03-07	09:00:00	7.179	7.882	8.581	9.176
2015-03-07	10:00:00	9.373	10.259	12.013	13.076
2015-03-07	11:00:00	11.722	12.497	14.613	15.76
2015-03-07	12:00:00	13.461	16.237	14.613	17.379
2015-03-07	13:00:00	14.421	16.713	13.846	18.236
2015-03-07	14:00:00	15.664	16.903	13.558	15.76
2015-03-07	15:00:00	16.523	16.999	12.594	15.569
2015-03-07	16:00:00	15.187	14.9	12.013	14.9
2015-03-07	17:00:00	13.558	13.558	11.431	13.942
2015-03-07	18:00:00	12.11	11.916	10.357	12.401
2015-03-07	19:00:00	10.944	10.651	9.472	11.334
2015-03-07	20:00:00	9.965	9.768	8.879	10.553
2015-03-07	21:00:00	9.176	8.879	8.182	9.669
2015-03-07	22:00:00	8.481	8.382	7.682	9.077
2015-03-07	23:00:00	7.983	7.682	7.28	8.481
2015-03-08	00:00:00	7.481	7.179	6.877	7.983
2015-03-08	01:00:00	6.877	6.674	6.37	7.481
2015-03-08	02:00:00	6.471	6.166	5.86	7.079
2015-03-08	03:00:00	6.978	6.674	6.471	7.481
2015-03-08	04:00:00	6.775	6.674	6.573	7.381
2015-03-08	05:00:00	6.674	6.573	6.37	7.28
2015-03-08	06:00:00	6.166	6.064	5.757	6.775
2015-03-08	07:00:00	5.86	5.757	5.552	6.573
2015-03-08	08:00:00	6.37	6.573	7.582	8.182
2015-03-08	09:00:00	9.077	9.077	9.669	10.063
2015-03-08	10:00:00	9.669	9.571	10.063	10.259
2015-03-08	11:00:00	10.553	10.553	10.846	10.846
2015-03-08	12:00:00	11.139	10.944	11.334	11.334
2015-03-08	13:00:00	11.041	10.944	11.236	11.236
2015-03-08	14:00:00	10.748	10.651	10.748	10.846
2015-03-08	15:00:00	12.013	11.916	12.013	11.819
2015-03-08	16:00:00	12.304	12.207	11.916	11.819
2015-03-08	17:00:00	10.846	10.748	10.063	10.748
2015-03-08	18:00:00	10.553	10.455	10.063	10.455
2015-03-08	19:00:00	9.768	9.768	9.472	9.768
2015-03-08	20:00:00	9.275	9.176	9.077	9.275
2015-03-08	21:00:00	8.182	8.182	8.182	8.481
2015-03-08	22:00:00	7.381	7.381	7.381	7.782
2015-03-08	23:00:00	6.674	6.573	6.674	7.079
2015-03-09	00:00:00	5.962	5.86	6.064	6.37
2015-03-09	01:00:00	5.244	5.141	5.45	5.757
2015-03-09	02:00:00	4.623	4.519	4.831	5.037
2015-03-09	03:00:00	3.998	3.893	4.311	4.415
2015-03-09	04:00:00	3.788	3.578	3.893	3.998
2015-03-09	05:00:00	3.367	2.837	3.578	3.367
2015-03-09	06:00:00	2.624	2.303	3.367	3.261
2015-03-09	07:00:00	1.439	1.548	2.517	2.837
2015-03-09	08:00:00	3.367	3.683	4.934	5.244
2015-03-09	09:00:00	6.166	6.674	6.775	7.481
2015-03-09	10:00:00	7.28	7.381	7.28	7.782
2015-03-09	11:00:00	7.782	7.782	7.782	8.182
2015-03-09	12:00:00	7.983	8.082	8.082	8.282
2015-03-09	13:00:00	8.779	8.779	8.68	8.879
2015-03-09	14:00:00	8.978	8.978	8.879	8.978
2015-03-09	15:00:00	9.077	9.077	8.978	9.176
2015-03-09	16:00:00	9.077	9.077	9.077	9.176
2015-03-09	17:00:00	9.077	9.077	9.077	9.077
2015-03-09	18:00:00	9.077	9.077	8.978	9.077
2015-03-09	19:00:00	9.176	9.275	9.077	9.176
2015-03-09	20:00:00	9.077	9.275	9.077	9.077
2015-03-09	21:00:00	9.077	9.176	8.978	9.077
2015-03-09	22:00:00	8.182	8.282	8.182	8.182
2015-03-09	23:00:00	7.481	7.28	7.381	7.381
2015-03-10	00:00:00	6.775	6.573	6.674	6.775
2015-03-10	01:00:00	6.37	6.064	6.268	6.268
2015-03-10	02:00:00	5.86	5.45	5.655	5.655
2015-03-10	03:00:00	5.244	4.727	5.244	5.037
2015-03-10	04:00:00	4.934	4.311	4.831	4.727
2015-03-10	05:00:00	4.311	3.788	4.311	4.102
2015-03-10	06:00:00	3.998	3.261	3.893	3.578
2015-03-10	07:00:00	3.788	3.155	3.788	3.367
2015-03-10	08:00:00	4.415	3.261	4.207	4.311
2015-03-10	09:00:00	5.962	5.962	5.45	8.182
2015-03-10	10:00:00	8.779	9.571	7.882	11.139
2015-03-10	11:00:00	11.431	11.819	11.528	12.594
2015-03-10	12:00:00	14.038	14.325	12.883	14.804
2015-03-10	13:00:00	15.855	16.523	12.594	16.427
2015-03-10	14:00:00	14.421	16.713	11.916	13.942
2015-03-10	15:00:00	13.75	16.523	10.161	13.173
2015-03-10	16:00:00	13.269	14.709	9.669	12.401
2015-03-10	17:00:00	12.401	12.401	8.68	11.528
2015-03-10	18:00:00	11.236	11.041	7.882	10.455
2015-03-10	19:00:00	10.259	9.866	7.079	9.373
2015-03-10	20:00:00	9.275	8.879	6.37	8.581
2015-03-10	21:00:00	8.382	8.082	5.655	7.782
2015-03-10	22:00:00	7.782	7.481	5.244	7.179
2015-03-10	23:00:00	7.28	6.978	5.037	6.674
2015-03-11	00:00:00	6.775	6.471	4.727	6.166
2015-03-11	01:00:00	6.37	6.166	4.519	5.86
2015-03-11	02:00:00	5.962	5.655	4.102	5.45
2015-03-11	03:00:00	5.552	5.552	4.207	5.141
2015-03-11	04:00:00	5.141	5.141	3.788	4.727
2015-03-11	05:00:00	4.934	4.831	3.893	4.519
2015-03-11	06:00:00	4.102	4.207	2.943	3.998
2015-03-11	07:00:00	3.998	4.207	2.517	3.578
2015-03-11	08:00:00	4.207	4.415	5.347	5.45
2015-03-11	09:00:00	6.471	6.978	7.882	9.077
2015-03-11	10:00:00	9.965	10.553	10.161	11.722
2015-03-11	11:00:00	12.883	13.076	12.401	14.038
2015-03-11	12:00:00	13.558	13.269	12.883	14.134
2015-03-11	13:00:00	15.664	14.9	12.98	15.473
2015-03-11	14:00:00	13.461	13.461	12.401	13.365
2015-03-11	15:00:00	13.173	13.365	12.497	13.173
2015-03-11	16:00:00	12.497	12.594	12.013	12.401
2015-03-11	17:00:00	11.722	11.819	11.431	11.722
2015-03-11	18:00:00	11.139	10.944	10.944	11.236
2015-03-11	19:00:00	10.748	10.357	10.553	10.846
2015-03-11	20:00:00	10.357	10.161	10.063	10.455
2015-03-11	21:00:00	10.161	9.965	9.866	10.259
2015-03-11	22:00:00	9.965	9.866	9.768	10.161
2015-03-11	23:00:00	9.866	9.669	9.768	9.965
2015-03-12	00:00:00	9.669	9.571	9.373	9.669
2015-03-12	01:00:00	9.472	9.373	9.275	9.472
2015-03-12	02:00:00	9.275	9.275	9.077	9.373
2015-03-12	03:00:00	9.176	9.077	8.978	9.176
2015-03-12	04:00:00	8.978	8.978	8.879	9.077
2015-03-12	05:00:00	8.879	8.779	8.68	8.879
2015-03-12	06:00:00	8.581	8.481	8.481	8.581
2015-03-12	07:00:00	8.182	8.182	8.082	8.282
2015-03-12	08:00:00	8.68	8.68	9.077	9.373
2015-03-12	09:00:00	9.571	9.571	9.768	10.259
2015-03-12	10:00:00	10.846	11.041	10.944	11.625
2015-03-12	11:00:00	12.98	12.98	12.594	13.75
2015-03-12	12:00:00	14.421	14.421	13.076	14.996
2015-03-12	13:00:00	14.325	14.421	12.69	14.421
2015-03-12	14:00:00	13.365	13.365	12.304	13.076
2015-03-12	15:00:00	13.269	13.846	12.013	12.883
2015-03-12	16:00:00	12.11	12.207	11.236	12.013
2015-03-12	17:00:00	10.944	10.944	10.455	11.041
2015-03-12	18:00:00	10.357	10.161	9.866	10.455
2015-03-12	19:00:00	9.669	9.373	9.275	9.866
2015-03-12	20:00:00	9.176	8.879	8.68	9.373
2015-03-12	21:00:00	8.879	8.581	8.382	8.978
2015-03-12	22:00:00	8.68	8.382	8.581	8.779
2015-03-12	23:00:00	8.382	8.082	8.182	8.581
2015-03-13	00:00:00	8.182	7.983	8.082	8.282
2015-03-13	01:00:00	7.983	7.882	7.882	8.182
2015-03-13	02:00:00	7.882	7.682	7.882	8.082
2015-03-13	03:00:00	7.782	7.682	7.882	7.983
2015-03-13	04:00:00	7.682	7.582	7.682	7.782
2015-03-13	05:00:00	7.481	7.481	7.481	7.682
2015-03-13	06:00:00	7.381	7.28	7.381	7.481
2015-03-13	07:00:00	7.179	7.079	7.079	7.381
2015-03-13	08:00:00	7.179	7.179	7.179	7.28
2015-03-13	09:00:00	7.381	7.481	7.28	7.381
2015-03-13	10:00:00	8.082	8.282	8.082	7.983
2015-03-13	11:00:00	9.472	9.768	9.472	9.077
2015-03-13	12:00:00	10.944	11.528	10.846	10.357
2015-03-13	13:00:00	13.076	14.038	12.207	12.304
2015-03-13	14:00:00	13.173	14.038	11.819	11.334
2015-03-13	15:00:00	12.304	13.173	10.944	10.748
2015-03-13	16:00:00	11.236	11.916	10.161	10.259
2015-03-13	17:00:00	10.161	10.651	9.373	9.669
2015-03-13	18:00:00	9.373	9.472	8.581	8.978
2015-03-13	19:00:00	8.581	8.481	7.782	8.282
2015-03-13	20:00:00	7.882	7.882	6.978	7.582
2015-03-13	21:00:00	7.481	7.28	6.471	6.978
2015-03-13	22:00:00	7.079	7.079	6.268	6.775
2015-03-13	23:00:00	6.37	6.978	6.166	6.573
2015-03-14	00:00:00	5.552	5.86	5.655	5.757
2015-03-14	01:00:00	5.244	5.347	5.244	5.347
2015-03-14	02:00:00	4.623	4.934	4.727	4.727
2015-03-14	03:00:00	4.102	4.415	4.311	4.311
2015-03-14	04:00:00	3.261	3.578	3.683	3.472
2015-03-14	05:00:00	3.155	3.472	3.683	3.261
2015-03-14	06:00:00	2.943	3.472	3.472	3.367
2015-03-14	07:00:00	2.943	3.578	3.578	3.367
2015-03-14	08:00:00	3.788	4.415	4.311	3.998
2015-03-14	09:00:00	7.882	6.775	7.882	7.682
2015-03-14	10:00:00	10.357	10.063	10.553	10.651
2015-03-14	11:00:00	10.455	10.553	10.748	10.651
2015-03-14	12:00:00	9.965	10.357	9.768	9.472
2015-03-14	13:00:00	8.879	8.879	8.481	8.182
2015-03-14	14:00:00	8.282	8.182	8.182	7.682
2015-03-14	15:00:00	8.481	8.481	8.282	7.682
2015-03-14	16:00:00	8.182	8.282	7.882	7.481
2015-03-14	17:00:00	7.179	7.381	7.179	6.775
2015-03-14	18:00:00	6.471	6.37	6.166	6.064
2015-03-14	19:00:00	5.655	5.655	5.244	5.45
2015-03-14	20:00:00	4.727	4.831	4.415	4.934
2015-03-14	21:00:00	5.45	5.244	4.934	5.141
2015-03-14	22:00:00	5.244	5.037	4.934	4.934
2015-03-14	23:00:00	5.037	4.934	4.934	4.831
2015-03-15	00:00:00	4.934	4.831	4.831	4.727
2015-03-15	01:00:00	4.934	4.831	4.727	4.623
2015-03-15	02:00:00	4.934	4.831	4.727	4.623
2015-03-15	03:00:00	4.831	4.727	4.727	4.623
2015-03-15	04:00:00	4.727	4.623	4.623	4.623
2015-03-15	05:00:00	4.727	4.519	4.623	4.623
2015-03-15	06:00:00	4.519	4.311	4.415	4.519
2015-03-15	07:00:00	4.623	4.519	4.623	4.623
2015-03-15	08:00:00	5.037	5.244	5.141	5.141
2015-03-15	09:00:00	5.347	5.655	5.552	5.45
2015-03-15	10:00:00	6.268	6.674	6.268	6.166
2015-03-15	11:00:00	7.28	7.582	7.381	6.978
2015-03-15	12:00:00	7.079	7.381	7.079	6.775
2015-03-15	13:00:00	6.978	7.179	6.978	6.674
2015-03-15	14:00:00	7.481	7.481	7.381	6.978
2015-03-15	15:00:00	6.775	6.775	6.674	6.471
2015-03-15	16:00:00	6.471	6.573	6.471	6.166
2015-03-15	17:00:00	6.471	6.37	6.37	6.064
2015-03-15	18:00:00	6.064	6.064	6.064	5.757
2015-03-15	19:00:00	5.655	5.86	5.86	5.552
2015-03-15	20:00:00	5.45	5.552	5.45	5.347
2015-03-15	21:00:00	5.347	5.552	5.45	5.347
2015-03-15	22:00:00	5.141	5.347	5.347	5.141
2015-03-15	23:00:00	5.141	5.244	5.244	5.037
2015-03-16	00:00:00	4.831	5.037	5.037	4.934
2015-03-16	01:00:00	4.831	4.934	5.037	4.831
2015-03-16	02:00:00	4.623	4.831	4.934	4.727
2015-03-16	03:00:00	4.623	4.831	4.831	4.623
2015-03-16	04:00:00	4.519	4.727	4.727	4.519
2015-03-16	05:00:00	4.623	4.727	4.831	4.623
2015-03-16	06:00:00	4.623	4.519	4.623	4.623
2015-03-16	07:00:00	4.623	4.623	4.623	4.623
2015-03-16	08:00:00	4.727	4.831	4.831	4.727
2015-03-16	09:00:00	5.86	6.471	6.37	5.86
2015-03-16	10:00:00	7.582	8.082	7.882	7.079
2015-03-16	11:00:00	7.882	8.082	7.882	7.481
2015-03-16	12:00:00	9.768	9.866	9.275	8.978
2015-03-16	13:00:00	8.182	8.282	7.682	7.582
2015-03-16	14:00:00	7.079	7.481	7.179	6.775
2015-03-16	15:00:00	8.082	7.882	7.682	7.381
2015-03-16	16:00:00	7.079	7.079	6.877	6.37
2015-03-16	17:00:00	6.471	6.775	6.775	6.268
2015-03-16	18:00:00	5.962	6.471	6.37	5.86
2015-03-16	19:00:00	5.655	6.166	6.166	5.552
2015-03-16	20:00:00	5.347	5.962	5.86	5.347
2015-03-16	21:00:00	5.244	5.757	5.655	5.347
2015-03-16	22:00:00	4.415	5.244	5.037	4.623
2015-03-16	23:00:00	3.578	4.311	4.311	3.788
2015-03-17	00:00:00	3.155	3.998	3.998	3.472
2015-03-17	01:00:00	3.261	4.102	4.102	3.472
2015-03-17	02:00:00	3.367	4.102	4.102	3.472
2015-03-17	03:00:00	3.367	3.998	4.102	3.367
2015-03-17	04:00:00	3.683	4.311	4.311	3.578
2015-03-17	05:00:00	3.998	4.623	4.519	3.788
2015-03-17	06:00:00	4.207	4.727	4.727	4.102
2015-03-17	07:00:00	4.415	4.831	4.727	4.311
2015-03-17	08:00:00	5.45	5.347	5.244	5.141
2015-03-17	09:00:00	7.079	6.674	6.674	6.37
2015-03-17	10:00:00	9.275	8.879	8.581	8.481
2015-03-17	11:00:00	10.748	10.063	9.768	9.669
2015-03-17	12:00:00	12.11	11.819	11.041	10.944
2015-03-17	13:00:00	13.942	14.134	12.98	12.497
2015-03-17	14:00:00	14.038	14.613	12.98	12.401
2015-03-17	15:00:00	14.517	14.325	12.883	12.304
2015-03-17	16:00:00	13.076	12.98	11.722	11.334
2015-03-17	17:00:00	12.11	11.819	10.846	10.553
2015-03-17	18:00:00	10.357	10.259	9.176	9.077
2015-03-17	19:00:00	9.373	9.275	8.481	8.282
2015-03-17	20:00:00	8.581	8.68	7.983	7.782
2015-03-17	21:00:00	7.983	8.082	7.582	7.381
2015-03-17	22:00:00	7.079	7.28	6.775	6.471
2015-03-17	23:00:00	6.166	6.573	6.268	5.962
2015-03-18	00:00:00	5.757	6.064	5.86	5.45
2015-03-18	01:00:00	5.244	5.552	5.45	5.037
2015-03-18	02:00:00	4.623	5.037	4.831	4.415
2015-03-18	03:00:00	5.244	5.45	5.141	4.727
2015-03-18	04:00:00	5.141	5.244	5.037	4.727
2015-03-18	05:00:00	5.037	5.037	4.831	4.623
2015-03-18	06:00:00	4.727	4.727	4.623	4.207
2015-03-18	07:00:00	4.831	4.831	4.519	3.998
2015-03-18	08:00:00	5.45	5.45	5.244	4.519
2015-03-18	09:00:00	6.573	6.37	6.166	5.757
2015-03-18	10:00:00	8.779	8.68	8.282	7.882
2015-03-18	11:00:00	11.528	11.819	10.846	10.259
2015-03-18	12:00:00	14.134	14.325	12.69	12.98
2015-03-18	13:00:00	14.038	14.517	12.207	12.304
2015-03-18	14:00:00	15.76	16.046	12.883	13.076
2015-03-18	15:00:00	15.855	15.951	11.819	12.013
2015-03-18	16:00:00	13.365	13.365	10.651	10.944
2015-03-18	17:00:00	11.916	11.819	9.669	10.063
2015-03-18	18:00:00	10.553	10.455	8.68	8.879
2015-03-18	19:00:00	10.161	10.161	8.581	8.68
2015-03-18	20:00:00	9.669	9.472	8.182	8.282
2015-03-18	21:00:00	8.978	8.68	7.582	7.682
2015-03-18	22:00:00	7.782	7.582	6.674	6.775
2015-03-18	23:00:00	7.983	7.682	7.079	7.079
2015-03-19	00:00:00	7.682	7.582	6.978	6.978
2015-03-19	01:00:00	7.481	7.381	6.877	6.877
2015-03-19	02:00:00	7.28	6.978	6.573	6.674
2015-03-19	03:00:00	6.978	6.775	6.268	6.37
2015-03-19	04:00:00	6.877	6.573	6.166	6.166
2015-03-19	05:00:00	6.775	6.471	6.064	6.064
2015-03-19	06:00:00	6.573	6.268	5.962	5.962
2015-03-19	07:00:00	6.37	6.166	5.86	5.86
2015-03-19	08:00:00	6.573	6.268	6.064	5.86
2015-03-19	09:00:00	6.775	6.573	6.268	6.064
2015-03-19	10:00:00	7.381	7.28	6.877	6.471
2015-03-19	11:00:00	7.882	7.782	7.381	6.877
2015-03-19	12:00:00	8.382	8.282	7.882	7.481
2015-03-19	13:00:00	8.282	8.282	7.882	7.28
2015-03-19	14:00:00	8.182	8.282	7.882	7.28
2015-03-19	15:00:00	7.983	7.983	7.682	7.179
2015-03-19	16:00:00	7.682	7.582	7.381	7.079
2015-03-19	17:00:00	7.381	7.28	7.179	6.877
2015-03-19	18:00:00	7.079	6.978	6.877	6.573
2015-03-19	19:00:00	6.877	6.674	6.674	6.37
2015-03-19	20:00:00	6.674	6.573	6.471	6.268
2015-03-19	21:00:00	6.573	6.37	6.268	6.166
2015-03-19	22:00:00	6.37	6.166	6.166	5.962
2015-03-19	23:00:00	6.166	5.962	5.962	5.86
2015-03-20	00:00:00	5.962	5.86	5.86	5.757
2015-03-20	01:00:00	5.86	5.655	5.655	5.655
2015-03-20	02:00:00	5.757	5.552	5.552	5.45
2015-03-20	03:00:00	5.655	5.45	5.45	5.347
2015-03-20	04:00:00	5.552	5.347	5.45	5.141
2015-03-20	05:00:00	5.45	5.244	5.347	5.037
2015-03-20	06:00:00	5.347	5.141	5.244	5.037
2015-03-20	07:00:00	5.347	5.141	5.244	5.037
2015-03-20	08:00:00	5.552	5.45	5.45	5.141
2015-03-20	09:00:00	5.86	5.86	5.655	5.552
2015-03-20	10:00:00	5.962	5.962	5.86	5.552
2015-03-20	11:00:00	11.819	12.304	11.431	12.11
2015-03-20	12:00:00	15.187	16.332	13.173	15.091
2015-03-20	13:00:00	17.855	18.616	13.365	14.709
2015-03-20	14:00:00	18.901	20.234	12.98	15.473
2015-03-20	15:00:00	18.711	19.092	11.819	13.75
2015-03-20	16:00:00	16.808	16.808	11.041	13.654
2015-03-20	17:00:00	15.091	14.804	10.455	12.883
2015-03-20	18:00:00	13.75	13.365	9.669	11.334
2015-03-20	19:00:00	12.497	12.013	8.879	10.553
2015-03-20	20:00:00	12.013	11.722	9.077	10.455
2015-03-20	21:00:00	11.528	11.236	8.779	10.063
2015-03-20	22:00:00	11.041	10.944	8.581	9.768
2015-03-20	23:00:00	10.259	10.161	8.282	9.176
2015-03-21	00:00:00	9.373	9.472	7.682	8.68
2015-03-21	01:00:00	8.879	8.978	7.381	8.182
2015-03-21	02:00:00	7.983	8.082	6.674	7.381
2015-03-21	03:00:00	8.082	8.082	6.775	7.481
2015-03-21	04:00:00	7.882	7.782	6.775	7.381
2015-03-21	05:00:00	6.877	6.978	5.962	6.573
2015-03-21	06:00:00	6.268	6.166	5.244	5.962
2015-03-21	07:00:00	6.064	6.064	5.347	6.064
2015-03-21	08:00:00	7.381	7.582	7.079	7.381
2015-03-21	09:00:00	7.882	7.782	7.28	7.381
2015-03-21	10:00:00	8.779	8.68	8.082	8.082
2015-03-21	11:00:00	8.581	8.581	7.882	7.882
2015-03-21	12:00:00	10.357	10.455	9.866	9.077
2015-03-21	13:00:00	9.965	9.965	9.472	8.779
2015-03-21	14:00:00	10.846	11.041	10.357	9.373
2015-03-21	15:00:00	10.651	10.846	10.063	9.275
2015-03-21	16:00:00	9.669	9.669	9.077	8.68
2015-03-21	17:00:00	8.879	9.077	8.481	8.082
2015-03-21	18:00:00	8.182	8.282	7.782	7.481
2015-03-21	19:00:00	7.682	7.782	7.28	7.079
2015-03-21	20:00:00	7.28	7.381	6.877	6.877
2015-03-21	21:00:00	6.978	7.079	6.674	6.674
2015-03-21	22:00:00	6.877	6.877	6.471	6.471
2015-03-21	23:00:00	5.757	6.064	5.552	5.552
2015-03-22	00:00:00	5.141	5.45	4.934	5.141
2015-03-22	01:00:00	5.244	5.757	5.347	5.45
2015-03-22	02:00:00	5.244	5.655	5.347	5.347
2015-03-22	03:00:00	4.934	5.141	5.037	5.141
2015-03-22	04:00:00	4.727	5.037	4.831	4.831
2015-03-22	05:00:00	4.415	4.727	4.519	4.623
2015-03-22	06:00:00	4.207	4.623	4.415	4.519
2015-03-22	07:00:00	4.415	4.727	4.623	4.623
2015-03-22	08:00:00	5.655	5.552	5.45	5.141
2015-03-22	09:00:00	8.581	9.768	8.481	9.077
2015-03-22	10:00:00	10.748	13.846	12.304	13.173
2015-03-22	11:00:00	12.207	15.569	14.996	14.517
2015-03-22	12:00:00	13.942	18.14	16.523	16.713
2015-03-22	13:00:00	17.379	19.853	14.517	15.378
2015-03-22	14:00:00	18.996	19.758	14.134	15.951
2015-03-22	15:00:00	17.284	18.806	12.497	13.846
2015-03-22	16:00:00	16.332	16.237	10.748	13.365
2015-03-22	17:00:00	14.517	14.804	9.965	12.594
2015-03-22	18:00:00	12.497	13.076	8.978	11.139
2015-03-22	19:00:00	10.944	11.139	7.983	9.965
2015-03-22	20:00:00	9.669	9.866	7.28	8.879
2015-03-22	21:00:00	8.481	8.68	6.471	8.082
2015-03-22	22:00:00	7.481	7.582	5.655	7.28
2015-03-22	23:00:00	6.573	6.775	4.934	6.573
2015-03-23	00:00:00	5.86	5.962	4.311	5.962
2015-03-23	01:00:00	5.037	5.244	3.683	5.45
2015-03-23	02:00:00	4.415	4.623	3.049	4.934
2015-03-23	03:00:00	3.683	4.102	2.517	4.415
2015-03-23	04:00:00	3.683	3.893	2.303	4.311
2015-03-23	05:00:00	3.893	4.207	3.049	4.415
2015-03-23	06:00:00	3.893	4.102	3.261	4.311
2015-03-23	07:00:00	3.893	4.102	3.367	4.311
2015-03-23	08:00:00	6.166	6.268	5.86	5.86
2015-03-23	09:00:00	9.472	10.846	9.768	10.455
2015-03-23	10:00:00	9.077	10.455	10.357	10.846
2015-03-23	11:00:00	12.207	12.207	12.497	12.69
2015-03-23	12:00:00	13.173	13.076	12.98	12.207
2015-03-23	13:00:00	13.076	12.98	12.497	11.819
2015-03-23	14:00:00	12.883	12.787	12.304	11.722
2015-03-23	15:00:00	12.594	12.401	12.207	11.334
2015-03-23	16:00:00	12.304	12.11	11.916	11.139
2015-03-23	17:00:00	11.139	11.139	10.944	10.357
2015-03-23	18:00:00	10.259	10.357	10.161	9.768
2015-03-23	19:00:00	9.669	9.768	9.669	9.373
2015-03-23	20:00:00	9.176	9.275	9.275	9.077
2015-03-23	21:00:00	8.978	9.077	9.077	8.879
2015-03-23	22:00:00	8.481	8.779	8.779	8.581
2015-03-23	23:00:00	7.983	8.282	8.282	8.282
2015-03-24	00:00:00	7.682	7.882	7.983	7.882
2015-03-24	01:00:00	7.381	7.582	7.682	7.582
2015-03-24	02:00:00	6.978	7.28	7.28	7.179
2015-03-24	03:00:00	6.166	6.471	6.37	6.674
2015-03-24	04:00:00	5.552	5.86	5.86	6.166
2015-03-24	05:00:00	4.934	5.347	5.244	5.655
2015-03-24	06:00:00	4.102	4.519	4.519	4.934
2015-03-24	07:00:00	4.311	4.623	5.141	5.244
2015-03-24	08:00:00	7.079	6.877	7.179	8.082
2015-03-24	09:00:00	8.082	9.373	9.373	10.651
2015-03-24	10:00:00	11.722	12.304	12.304	12.304
2015-03-24	11:00:00	13.365	14.038	13.654	13.269
2015-03-24	12:00:00	13.654	13.846	13.269	12.787
2015-03-24	13:00:00	16.332	14.9	14.804	13.942
2015-03-24	14:00:00	13.461	13.654	12.013	12.11
2015-03-24	15:00:00	15.378	15.855	11.431	11.528
2015-03-24	16:00:00	12.98	12.594	10.357	10.944
2015-03-24	17:00:00	12.497	12.304	10.161	10.944
2015-03-24	18:00:00	10.944	10.944	9.176	9.866
2015-03-24	19:00:00	8.978	9.275	7.882	8.581
2015-03-24	20:00:00	8.082	7.983	7.079	7.782
2015-03-24	21:00:00	7.179	7.079	6.166	7.079
2015-03-24	22:00:00	6.573	6.471	5.757	6.471
2015-03-24	23:00:00	5.655	5.552	5.037	5.757
2015-03-25	00:00:00	5.037	5.037	4.519	5.347
2015-03-25	01:00:00	4.102	4.311	3.893	4.623
2015-03-25	02:00:00	3.367	3.683	3.049	3.893
2015-03-25	03:00:00	3.155	3.261	2.517	3.578
2015-03-25	04:00:00	2.943	3.049	2.517	3.261
2015-03-25	05:00:00	1.548	1.764	1.221	1.98
2015-03-25	06:00:00	0.453	0.784	0.674	0.784
2015-03-25	07:00:00	0.784	1.112	0.893	1.221
2015-03-25	08:00:00	1.764	2.195	3.049	3.893
2015-03-25	09:00:00	6.471	6.877	6.674	6.674
2015-03-25	10:00:00	7.682	7.882	7.481	7.079
2015-03-25	11:00:00	10.357	10.944	10.259	9.866
2015-03-25	12:00:00	12.207	15.951	13.942	13.461
2015-03-25	13:00:00	13.942	13.846	12.497	12.013
2015-03-25	14:00:00	12.497	12.883	11.139	10.748
2015-03-25	15:00:00	12.013	12.594	10.161	10.063
2015-03-25	16:00:00	12.497	13.846	9.866	9.768
2015-03-25	17:00:00	11.528	12.497	9.077	9.669
2015-03-25	18:00:00	9.571	9.669	7.782	8.481
2015-03-25	19:00:00	8.182	8.282	6.674	7.381
2015-03-25	20:00:00	6.877	7.079	5.757	6.573
2015-03-25	21:00:00	5.86	6.064	5.037	5.86
2015-03-25	22:00:00	5.244	5.45	4.519	5.347
2015-03-25	23:00:00	4.934	4.934	4.311	4.934
2015-03-26	00:00:00	4.831	4.831	4.311	4.831
2015-03-26	01:00:00	4.727	4.934	4.311	4.727
2015-03-26	02:00:00	4.831	4.934	4.415	4.831
2015-03-26	03:00:00	4.727	5.141	4.623	4.831
2015-03-26	04:00:00	4.519	4.727	4.311	4.727
2015-03-26	05:00:00	4.102	4.311	3.998	4.415
2015-03-26	06:00:00	4.102	4.311	3.998	4.415
2015-03-26	07:00:00	4.519	4.623	4.519	4.623
2015-03-26	08:00:00	5.244	5.244	5.45	5.141
2015-03-26	09:00:00	6.471	6.37	6.37	6.268
2015-03-26	10:00:00	9.077	9.077	8.978	8.581
2015-03-26	11:00:00	10.944	11.041	10.748	9.965
2015-03-26	12:00:00	15.473	14.996	13.942	12.883
2015-03-26	13:00:00	15.091	15.282	12.787	12.787
2015-03-26	14:00:00	15.473	15.378	12.883	12.98
2015-03-26	15:00:00	15.76	15.76	11.528	12.013
2015-03-26	16:00:00	14.613	15.378	9.373	11.334
2015-03-26	17:00:00	13.173	13.076	8.68	10.553
2015-03-26	18:00:00	11.625	11.625	8.282	9.373
2015-03-26	19:00:00	10.161	10.357	7.582	8.481
2015-03-26	20:00:00	9.077	9.373	6.978	7.782
2015-03-26	21:00:00	7.983	8.481	6.471	7.28
2015-03-26	22:00:00	7.28	7.882	5.962	6.674
2015-03-26	23:00:00	6.573	6.978	5.45	6.166
2015-03-27	00:00:00	5.86	6.268	4.831	5.655
2015-03-27	01:00:00	5.244	5.757	4.207	5.244
2015-03-27	02:00:00	4.623	4.831	3.683	4.727
2015-03-27	03:00:00	4.102	4.207	2.943	4.207
2015-03-27	04:00:00	3.367	3.472	2.195	3.683
2015-03-27	05:00:00	2.943	3.155	1.98	3.261
2015-03-27	06:00:00	1.872	2.303	1.003	2.73
2015-03-27	07:00:00	1.33	1.764	1.003	2.517
2015-03-27	08:00:00	4.415	3.998	4.102	5.962
2015-03-27	09:00:00	7.782	8.779	9.275	10.063
2015-03-27	10:00:00	10.455	12.207	12.497	12.11
2015-03-27	11:00:00	13.654	14.804	15.091	14.038
2015-03-27	12:00:00	13.75	14.038	13.654	12.304
2015-03-27	13:00:00	14.9	14.613	14.23	12.883
2015-03-27	14:00:00	16.046	15.951	14.613	13.365
2015-03-27	15:00:00	18.045	16.999	13.942	12.883
2015-03-27	16:00:00	16.046	14.709	12.69	12.401
2015-03-27	17:00:00	14.421	13.461	11.431	12.013
2015-03-27	18:00:00	11.916	11.916	10.455	10.455
2015-03-27	19:00:00	10.944	11.139	9.768	9.965
2015-03-27	20:00:00	9.669	9.768	8.879	9.077
2015-03-27	21:00:00	9.176	9.275	8.481	8.779
2015-03-27	22:00:00	8.68	8.779	8.182	8.581
2015-03-27	23:00:00	8.481	8.581	8.082	8.382
2015-03-28	00:00:00	8.382	8.481	7.983	8.382
2015-03-28	01:00:00	8.182	8.282	7.983	8.282
2015-03-28	02:00:00	8.082	8.182	7.882	8.182
2015-03-28	03:00:00	8.082	8.182	7.882	8.182
2015-03-28	04:00:00	8.082	8.182	7.983	8.182
2015-03-28	05:00:00	8.182	8.282	8.082	8.282
2015-03-28	06:00:00	8.382	8.481	8.282	8.481
2015-03-28	07:00:00	9.176	9.176	9.077	9.077
2015-03-28	08:00:00	10.357	10.455	10.259	10.161
2015-03-28	09:00:00	12.11	12.11	11.916	11.625
2015-03-28	10:00:00	13.75	13.461	13.461	13.076
2015-03-28	11:00:00	13.75	13.365	13.75	13.365
2015-03-28	12:00:00	13.558	13.173	13.654	12.98
2015-03-28	13:00:00	15.282	13.846	14.996	14.23
2015-03-28	14:00:00	18.14	17.284	17.094	15.855
2015-03-28	15:00:00	15.282	14.996	15.282	14.613
2015-03-28	16:00:00	15.473	14.613	14.517	13.942
2015-03-28	17:00:00	13.654	13.654	13.558	13.076
2015-03-28	18:00:00	12.69	12.883	12.98	12.497
2015-03-28	19:00:00	12.013	12.207	12.304	11.916
2015-03-28	20:00:00	11.431	11.625	11.722	11.431
2015-03-28	21:00:00	10.748	10.944	11.041	10.846
2015-03-28	22:00:00	10.161	10.455	10.455	10.357
2015-03-28	23:00:00	9.768	10.063	10.259	9.965
2015-03-29	00:00:00	9.571	9.866	10.063	9.965
2015-03-29	01:00:00	9.373	9.768	9.866	9.768
2015-03-29	02:00:00	9.373	9.571	9.768	9.669
2015-03-29	03:00:00	8.978	9.275	9.275	9.275
2015-03-29	04:00:00	8.879	9.077	9.176	9.176
2015-03-29	05:00:00	8.68	8.879	9.077	9.077
2015-03-29	06:00:00	8.581	8.779	8.978	8.978
2015-03-29	07:00:00	8.879	9.077	9.275	9.176
2015-03-29	08:00:00	8.978	9.176	9.373	9.275
2015-03-29	09:00:00	10.357	10.455	10.357	10.357
2015-03-29	10:00:00	11.819	11.625	11.819	11.431
2015-03-29	11:00:00	11.528	11.528	11.722	11.236
2015-03-29	12:00:00	12.401	12.304	12.497	11.916
2015-03-29	13:00:00	13.942	13.75	14.038	12.883
2015-03-29	14:00:00	14.804	14.804	14.9	13.558
2015-03-29	15:00:00	13.365	13.365	12.497	12.304
2015-03-29	16:00:00	13.461	13.365	12.304	12.11
2015-03-29	17:00:00	12.401	12.497	11.722	11.431
2015-03-29	18:00:00	11.431	11.722	10.944	11.041
2015-03-29	19:00:00	10.455	10.846	10.455	10.259
2015-03-29	20:00:00	10.063	10.455	10.161	9.965
2015-03-29	21:00:00	9.571	9.965	9.866	9.472
2015-03-29	22:00:00	9.077	9.472	9.373	9.176
2015-03-29	23:00:00	8.282	8.68	8.68	8.481
2015-03-30	00:00:00	8.082	8.282	8.481	8.282
2015-03-30	01:00:00	7.882	8.082	8.282	8.082
2015-03-30	02:00:00	7.079	7.381	7.582	7.381
2015-03-30	03:00:00	6.37	6.674	6.978	6.674
2015-03-30	04:00:00	5.962	6.268	6.674	6.37
2015-03-30	05:00:00	5.45	5.962	6.166	5.962
2015-03-30	06:00:00	5.244	5.552	5.962	5.655
2015-03-30	07:00:00	5.141	6.166	6.674	6.674
2015-03-30	08:00:00	6.978	8.879	9.077	9.472
2015-03-30	09:00:00	10.846	11.041	11.625	11.916
2015-03-30	10:00:00	13.461	13.269	13.558	13.461
2015-03-30	11:00:00	15.855	15.187	15.378	14.038
2015-03-30	12:00:00	15.664	14.804	15.187	13.75
2015-03-30	13:00:00	14.996	14.517	14.9	13.654
2015-03-30	14:00:00	13.75	13.173	14.134	12.883
2015-03-30	15:00:00	12.304	12.11	12.787	11.722
2015-03-30	16:00:00	11.334	11.334	12.11	11.236
2015-03-30	17:00:00	10.553	10.553	11.236	10.553
2015-03-30	18:00:00	9.965	10.063	10.651	10.259
2015-03-30	19:00:00	9.571	9.669	10.259	9.866
2015-03-30	20:00:00	9.669	9.768	10.259	9.965
2015-03-30	21:00:00	9.866	10.063	10.357	10.259
2015-03-30	22:00:00	10.161	10.161	10.357	10.357
2015-03-30	23:00:00	10.161	10.161	10.357	10.357
2015-03-31	00:00:00	10.259	10.259	10.357	10.455
2015-03-31	01:00:00	9.866	9.965	10.161	10.063
2015-03-31	02:00:00	9.472	9.571	9.669	9.768
2015-03-31	03:00:00	9.373	9.472	9.669	9.669
2015-03-31	04:00:00	8.978	9.077	9.176	9.275
2015-03-31	05:00:00	8.581	8.779	8.779	8.779
2015-03-31	06:00:00	8.082	8.382	8.382	8.382
2015-03-31	07:00:00	8.481	8.581	8.779	8.481
2015-03-31	08:00:00	9.866	9.472	9.866	9.768
2015-03-31	09:00:00	13.365	12.013	12.11	12.207
2015-03-31	10:00:00	13.846	13.365	12.883	12.883
2015-03-31	11:00:00	17.284	15.855	15.473	14.517
2015-03-31	12:00:00	19.092	17.76	16.618	16.046
2015-03-31	13:00:00	18.616	16.237	15.187	14.613
2015-03-31	14:00:00	18.426	16.618	14.517	14.613
2015-03-31	15:00:00	17.665	18.426	12.69	13.846
2015-03-31	16:00:00	16.808	15.855	11.431	13.173
2015-03-31	17:00:00	14.421	14.9	10.553	11.528
2015-03-31	18:00:00	12.013	12.401	9.768	10.748
2015-03-31	19:00:00	10.455	11.041	8.978	9.669
2015-03-31	20:00:00	9.176	9.768	8.082	8.779
2015-03-31	21:00:00	8.082	8.779	7.381	7.782
2015-03-31	22:00:00	7.179	7.882	6.775	7.28
2015-03-31	23:00:00	6.573	7.179	6.268	6.674
2015-04-01	00:00:00	5.757	6.37	5.655	6.064
2015-04-01	01:00:00	5.141	5.757	5.141	5.45
2015-04-01	02:00:00	4.623	5.037	4.415	4.934
2015-04-01	03:00:00	4.102	4.727	3.893	4.519
2015-04-01	04:00:00	3.472	4.102	3.049	3.998
2015-04-01	05:00:00	2.943	3.683	2.303	3.578
2015-04-01	06:00:00	2.303	3.261	2.088	3.049
2015-04-01	07:00:00	3.683	4.207	2.943	3.893
2015-04-01	08:00:00	8.68	7.481	7.381	7.782
2015-04-01	09:00:00	12.594	10.748	10.748	10.944
2015-04-01	10:00:00	12.883	11.819	11.041	12.497
2015-04-01	11:00:00	13.269	12.98	12.207	12.013
2015-04-01	12:00:00	16.141	15.569	14.325	12.883
2015-04-01	13:00:00	12.883	12.69	11.916	11.431
2015-04-01	14:00:00	13.654	13.558	12.69	11.916
2015-04-01	15:00:00	13.654	13.654	12.787	11.722
2015-04-01	16:00:00	12.401	12.401	11.916	10.944
2015-04-01	17:00:00	11.236	11.236	10.944	10.259
2015-04-01	18:00:00	10.259	10.357	10.161	9.571
2015-04-01	19:00:00	9.373	9.571	9.571	9.077
2015-04-01	20:00:00	8.978	9.176	9.275	8.779
2015-04-01	21:00:00	8.779	8.978	9.176	8.68
2015-04-01	22:00:00	8.581	8.779	8.978	8.481
2015-04-01	23:00:00	8.68	8.779	8.978	8.68
2015-04-02	00:00:00	8.68	8.779	8.879	8.779
2015-04-02	01:00:00	8.879	8.978	8.978	8.978
2015-04-02	02:00:00	8.978	9.077	8.978	9.077
2015-04-02	03:00:00	8.978	9.077	9.077	9.077
2015-04-02	04:00:00	7.782	8.282	8.481	8.282
2015-04-02	05:00:00	7.582	8.082	8.182	7.983
2015-04-02	06:00:00	7.381	7.381	7.782	7.582
2015-04-02	07:00:00	7.882	7.682	7.882	7.682
2015-04-02	08:00:00	9.077	9.176	8.978	8.779
2015-04-02	09:00:00	11.236	11.041	10.846	10.161
2015-04-02	10:00:00	12.98	12.787	12.304	11.431
2015-04-02	11:00:00	12.98	13.076	12.594	11.722
2015-04-02	12:00:00	14.325	14.325	13.654	12.497
2015-04-02	13:00:00	17.379	17.57	15.855	14.804
2015-04-02	14:00:00	17.379	17.379	16.141	14.804
2015-04-02	15:00:00	18.426	18.236	16.523	15.569
2015-04-02	16:00:00	16.808	16.523	15.473	14.613
2015-04-02	17:00:00	15.282	15.091	14.421	13.558
2015-04-02	18:00:00	13.365	13.558	12.69	12.401
2015-04-02	19:00:00	12.401	12.401	11.916	11.722
2015-04-02	20:00:00	11.722	11.819	11.431	11.236
2015-04-02	21:00:00	10.944	11.139	10.944	10.748
2015-04-02	22:00:00	10.357	10.553	10.357	10.357
2015-04-02	23:00:00	9.768	9.965	9.768	9.669
2015-04-03	00:00:00	9.373	9.571	9.373	9.373
2015-04-03	01:00:00	9.077	9.176	9.077	9.077
2015-04-03	02:00:00	8.879	9.275	8.978	8.978
2015-04-03	03:00:00	8.879	9.176	8.879	8.879
2015-04-03	04:00:00	8.879	9.077	8.879	8.779
2015-04-03	05:00:00	8.779	8.978	8.879	8.779
2015-04-03	06:00:00	8.779	8.978	8.779	8.779
2015-04-03	07:00:00	9.077	9.176	9.077	9.077
2015-04-03	08:00:00	9.669	9.669	9.768	9.571
2015-04-03	09:00:00	11.139	11.041	10.944	10.651
2015-04-03	10:00:00	12.787	12.497	12.497	12.11
2015-04-03	11:00:00	14.325	14.038	14.134	13.654
2015-04-03	12:00:00	14.038	13.846	13.846	13.461
2015-04-03	13:00:00	13.942	13.75	13.942	13.461
2015-04-03	14:00:00	14.9	14.709	14.9	14.134
2015-04-03	15:00:00	15.282	14.996	15.187	14.517
2015-04-03	16:00:00	14.517	14.421	14.421	13.846
2015-04-03	17:00:00	13.365	13.942	13.942	13.461
2015-04-03	18:00:00	13.076	13.654	13.558	13.076
2015-04-03	19:00:00	12.207	12.787	12.787	12.497
2015-04-03	20:00:00	11.625	12.013	12.013	11.722
2015-04-03	21:00:00	11.139	11.625	11.528	11.334
2015-04-03	22:00:00	10.748	11.236	11.041	10.846
2015-04-03	23:00:00	10.455	10.944	10.651	10.553
2015-04-04	00:00:00	10.259	10.651	10.357	10.259
2015-04-04	01:00:00	9.965	10.455	10.063	9.965
2015-04-04	02:00:00	9.571	10.063	9.768	9.669
2015-04-04	03:00:00	9.472	9.866	9.472	9.373
2015-04-04	04:00:00	9.176	9.571	9.275	9.176
2015-04-04	05:00:00	8.978	9.373	9.077	8.978
2015-04-04	06:00:00	8.68	9.077	8.879	8.779
2015-04-04	07:00:00	8.978	9.275	8.978	8.879
2015-04-04	08:00:00	9.077	9.373	8.978	8.879
2015-04-04	09:00:00	11.334	10.846	10.846	10.455
2015-04-04	10:00:00	12.401	11.722	11.625	10.944
2015-04-04	11:00:00	12.11	11.625	11.334	10.651
2015-04-04	12:00:00	12.11	11.625	11.236	10.651
2015-04-04	13:00:00	13.365	12.69	12.497	11.528
2015-04-04	14:00:00	13.076	12.594	12.207	11.334
2015-04-04	15:00:00	12.013	11.916	11.625	10.846
2015-04-04	16:00:00	12.207	12.11	11.334	10.651
2015-04-04	17:00:00	11.236	11.334	11.041	10.357
2015-04-04	18:00:00	10.357	10.553	10.357	9.768
2015-04-04	19:00:00	9.965	10.161	9.965	9.472
2015-04-04	20:00:00	9.571	9.866	9.669	9.275
2015-04-04	21:00:00	8.978	9.176	9.176	8.779
2015-04-04	22:00:00	8.978	9.077	9.077	8.68
2015-04-04	23:00:00	8.779	8.879	8.779	8.581
2015-04-05	00:00:00	8.581	8.68	8.581	8.382
2015-04-05	01:00:00	8.382	8.481	8.382	8.282
2015-04-05	02:00:00	8.282	8.382	8.382	8.182
2015-04-05	03:00:00	8.082	8.182	8.182	7.983
2015-04-05	04:00:00	7.983	8.082	8.082	7.882
2015-04-05	05:00:00	7.782	7.882	7.983	7.782
2015-04-05	06:00:00	7.882	7.882	7.882	7.782
2015-04-05	07:00:00	8.282	8.282	8.282	7.983
2015-04-05	08:00:00	10.357	10.063	10.357	9.965
2015-04-05	09:00:00	13.076	12.11	12.207	11.431
2015-04-05	10:00:00	16.332	15.091	15.091	14.325
2015-04-05	11:00:00	14.613	14.23	14.134	13.173
2015-04-05	12:00:00	17.189	16.237	16.046	14.517
2015-04-05	13:00:00	16.713	16.332	15.76	14.517
2015-04-05	14:00:00	15.569	15.378	14.9	14.038
2015-04-05	15:00:00	15.187	14.9	14.709	13.654
2015-04-05	16:00:00	15.569	15.569	15.091	14.038
2015-04-05	17:00:00	14.613	14.613	14.325	13.365
2015-04-05	18:00:00	12.883	13.269	12.883	12.11
2015-04-05	19:00:00	11.625	11.916	11.625	11.041
2015-04-05	20:00:00	10.357	10.748	10.553	10.063
2015-04-05	21:00:00	9.373	9.768	9.768	9.373
2015-04-05	22:00:00	8.581	8.978	8.879	8.68
2015-04-05	23:00:00	7.782	8.182	8.182	8.082
2015-04-06	00:00:00	7.079	7.28	7.481	7.481
2015-04-06	01:00:00	6.37	6.674	6.877	6.877
2015-04-06	02:00:00	5.962	6.166	6.268	6.268
2015-04-06	03:00:00	5.347	5.45	5.757	5.86
2015-04-06	04:00:00	4.831	4.831	5.244	5.244
2015-04-06	05:00:00	4.415	4.207	4.934	4.831
2015-04-06	06:00:00	4.207	3.998	4.623	4.727
2015-04-06	07:00:00	5.45	5.45	6.471	6.674
2015-04-06	08:00:00	9.472	9.176	9.373	10.651
2015-04-06	09:00:00	14.421	13.654	13.365	14.325
2015-04-06	10:00:00	19.092	17.76	17.855	17.475
2015-04-06	11:00:00	24.255	21.76	22.429	21.282
2015-04-06	12:00:00	25.61	23.581	23.196	21.951
2015-04-06	13:00:00	26.585	24.158	21.282	21.091
2015-04-06	14:00:00	25.125	23.677	21.378	19.377
2015-04-06	15:00:00	23.388	22.908	18.426	18.14
2015-04-06	16:00:00	22.046	22.142	16.237	16.808
2015-04-06	17:00:00	19.472	19.282	15.091	15.951
2015-04-06	18:00:00	16.427	17.284	13.846	14.517
2015-04-06	19:00:00	14.421	15.187	12.69	13.269
2015-04-06	20:00:00	12.98	13.75	11.722	12.207
2015-04-06	21:00:00	11.819	12.594	10.651	11.236
2015-04-06	22:00:00	10.553	11.431	9.768	10.357
2015-04-06	23:00:00	9.571	10.259	8.879	9.571
2015-04-07	00:00:00	8.68	9.472	8.182	8.779
2015-04-07	01:00:00	7.782	8.481	7.481	8.082
2015-04-07	02:00:00	7.381	7.983	6.978	7.682
2015-04-07	03:00:00	6.877	7.481	6.573	7.179
2015-04-07	04:00:00	6.37	6.877	6.064	6.573
2015-04-07	05:00:00	5.86	6.268	5.757	6.166
2015-04-07	06:00:00	5.347	5.757	5.037	5.757
2015-04-07	07:00:00	6.573	6.471	6.775	7.079
2015-04-07	08:00:00	9.571	9.669	9.275	10.063
2015-04-07	09:00:00	14.038	13.558	13.365	13.942
2015-04-07	10:00:00	17.95	15.855	17.284	17.189
2015-04-07	11:00:00	21.091	19.948	20.424	18.711
2015-04-07	12:00:00	24.545	22.908	23.292	22.333
2015-04-07	13:00:00	26.977	24.641	22.046	22.908
2015-04-07	14:00:00	28.555	25.708	23.1	21.664
2015-04-07	15:00:00	27.961	25.513	18.236	18.806
2015-04-07	16:00:00	26	24.351	16.903	18.521
2015-04-07	17:00:00	22.908	21.664	15.855	17.284
2015-04-07	18:00:00	19.758	19.662	14.996	16.141
2015-04-07	19:00:00	17.665	17.95	13.75	14.996
2015-04-07	20:00:00	16.141	16.523	12.883	13.75
2015-04-07	21:00:00	14.804	15.282	12.013	12.883
2015-04-07	22:00:00	13.461	14.038	11.139	12.11
2015-04-07	23:00:00	12.304	12.883	10.455	11.334
2015-04-08	00:00:00	11.625	12.207	9.866	10.748
2015-04-08	01:00:00	10.651	11.334	9.176	10.063
2015-04-08	02:00:00	9.866	10.553	8.481	9.373
2015-04-08	03:00:00	9.077	9.768	7.882	8.68
2015-04-08	04:00:00	8.382	9.077	7.381	8.082
2015-04-08	05:00:00	7.582	8.481	6.775	7.582
2015-04-08	06:00:00	7.179	7.983	6.37	7.079
2015-04-08	07:00:00	8.182	9.077	7.983	8.481
2015-04-08	08:00:00	11.236	12.497	11.041	11.528
2015-04-08	09:00:00	15.378	14.996	14.23	14.421
2015-04-08	10:00:00	20.615	19.472	19.377	18.996
2015-04-08	11:00:00	26.097	22.908	23.196	22.908
2015-04-08	12:00:00	26.683	24.641	20.615	24.835
2015-04-08	13:00:00	27.862	25.805	21.187	24.835
2015-04-08	14:00:00	23.773	22.717	20.043	23.196
2015-04-08	15:00:00	19.377	19.758	18.045	19.187
2015-04-08	16:00:00	21.569	21.282	18.996	20.138
2015-04-08	17:00:00	19.282	19.662	17.379	18.045
2015-04-08	18:00:00	17.284	17.665	16.237	16.618
2015-04-08	19:00:00	15.282	15.951	14.709	14.996
2015-04-08	20:00:00	14.134	14.613	13.558	13.942
2015-04-08	21:00:00	13.558	13.846	13.076	13.269
2015-04-08	22:00:00	12.787	12.98	12.401	12.497
2015-04-08	23:00:00	11.722	12.11	11.334	11.431
2015-04-09	00:00:00	11.528	11.819	11.041	11.041
2015-04-09	01:00:00	11.334	11.528	10.846	10.944
2015-04-09	02:00:00	10.944	11.236	10.553	10.651
2015-04-09	03:00:00	9.768	10.161	9.571	9.571
2015-04-09	04:00:00	9.077	9.373	8.978	9.077
2015-04-09	05:00:00	8.481	8.779	8.282	8.481
2015-04-09	06:00:00	8.182	8.382	7.983	8.182
2015-04-09	07:00:00	9.472	8.68	9.275	9.866
2015-04-09	08:00:00	11.334	10.846	11.139	11.722
2015-04-09	09:00:00	13.461	12.98	13.75	13.846
2015-04-09	10:00:00	18.426	16.237	17.665	18.045
2015-04-09	11:00:00	22.717	19.187	20.519	20.901
2015-04-09	12:00:00	25.319	22.812	22.238	22.717
2015-04-09	13:00:00	26.488	25.222	22.238	24.158
2015-04-09	14:00:00	26.585	24.448	21.664	22.046
2015-04-09	15:00:00	25.708	24.448	18.711	19.472
2015-04-09	16:00:00	24.738	23.581	17.76	19.472
2015-04-09	17:00:00	21.187	21.76	16.713	18.14
2015-04-09	18:00:00	19.472	19.948	15.76	16.332
2015-04-09	19:00:00	17.475	18.14	14.709	15.187
2015-04-09	20:00:00	15.951	16.523	13.654	14.038
2015-04-09	21:00:00	14.9	15.091	12.787	13.076
2015-04-09	22:00:00	13.558	13.942	11.916	12.11
2015-04-09	23:00:00	12.304	12.98	11.236	11.431
2015-04-10	00:00:00	11.528	12.11	10.455	10.748
2015-04-10	01:00:00	10.748	11.236	9.768	10.063
2015-04-10	02:00:00	10.161	10.455	9.275	9.472
2015-04-10	03:00:00	9.373	9.768	8.581	8.978
2015-04-10	04:00:00	8.779	9.176	8.182	8.481
2015-04-10	05:00:00	8.182	8.581	7.682	7.983
2015-04-10	06:00:00	8.082	8.282	7.582	7.682
2015-04-10	07:00:00	8.581	8.779	8.182	8.481
2015-04-10	08:00:00	10.651	10.455	10.748	10.651
2015-04-10	09:00:00	13.654	15.091	14.804	13.269
2015-04-10	10:00:00	20.043	18.521	18.996	17.475
2015-04-10	11:00:00	18.996	18.616	18.996	18.236
2015-04-10	12:00:00	19.758	18.331	17.57	17.094
2015-04-10	13:00:00	19.567	18.711	17.665	17.57
2015-04-10	14:00:00	21.855	20.996	19.377	18.711
2015-04-10	15:00:00	20.043	19.853	17.094	17.665
2015-04-10	16:00:00	18.711	18.331	16.523	16.713
2015-04-10	17:00:00	17.57	17.475	15.951	16.141
2015-04-10	18:00:00	15.951	15.951	14.9	15.187
2015-04-10	19:00:00	14.517	14.613	13.942	14.325
2015-04-10	20:00:00	13.558	13.558	13.173	13.558
2015-04-10	21:00:00	12.69	12.787	12.401	12.883
2015-04-10	22:00:00	11.916	12.013	11.722	12.304
2015-04-10	23:00:00	11.041	11.334	11.041	11.625
2015-04-11	00:00:00	10.846	11.041	10.846	11.431
2015-04-11	01:00:00	10.748	10.944	10.748	11.236
2015-04-11	02:00:00	10.651	10.748	10.651	11.139
2015-04-11	03:00:00	10.455	10.651	10.553	10.944
2015-04-11	04:00:00	9.965	10.161	10.161	10.553
2015-04-11	05:00:00	9.866	10.063	10.063	10.357
2015-04-11	06:00:00	9.866	9.965	9.965	10.259
2015-04-11	07:00:00	10.063	10.063	10.259	10.455
2015-04-11	08:00:00	10.063	10.063	10.063	10.259
2015-04-11	09:00:00	11.139	10.944	10.846	10.748
2015-04-11	10:00:00	18.331	16.808	15.855	16.237
2015-04-11	11:00:00	19.472	17.665	16.332	17.379
2015-04-11	12:00:00	22.046	20.234	18.045	19.567
2015-04-11	13:00:00	24.351	21.76	17.475	18.14
2015-04-11	14:00:00	20.519	20.043	15.664	16.237
2015-04-11	15:00:00	19.948	21.664	15.282	15.664
2015-04-11	16:00:00	18.996	18.616	14.325	14.996
2015-04-11	17:00:00	16.332	16.618	13.173	13.846
2015-04-11	18:00:00	13.942	14.517	11.625	12.401
2015-04-11	19:00:00	12.013	12.594	10.651	11.139
2015-04-11	20:00:00	10.846	11.431	9.866	10.161
2015-04-11	21:00:00	9.965	10.553	9.275	9.571
2015-04-11	22:00:00	9.077	9.669	8.581	8.879
2015-04-11	23:00:00	8.282	8.879	7.882	8.182
2015-04-12	00:00:00	7.481	8.082	7.28	7.582
2015-04-12	01:00:00	6.775	7.381	6.674	7.079
2015-04-12	02:00:00	6.37	6.877	6.268	6.674
2015-04-12	03:00:00	5.962	6.37	5.86	6.268
2015-04-12	04:00:00	5.347	5.655	5.244	5.655
2015-04-12	05:00:00	4.934	5.141	4.831	5.244
2015-04-12	06:00:00	5.347	5.244	5.141	5.655
2015-04-12	07:00:00	6.268	6.877	7.28	8.581
2015-04-12	08:00:00	7.882	9.472	9.472	11.528
2015-04-12	09:00:00	12.013	11.819	11.334	13.173
2015-04-12	10:00:00	17.284	15.378	15.664	17.189
2015-04-12	11:00:00	18.996	17.76	18.711	19.567
2015-04-12	12:00:00	22.429	20.138	19.662	21.282
2015-04-12	13:00:00	21.091	19.282	18.14	18.711
2015-04-12	14:00:00	17.76	17.57	17.284	16.808
2015-04-12	15:00:00	16.713	16.523	16.523	15.951
2015-04-12	16:00:00	16.903	16.427	16.618	15.951
2015-04-12	17:00:00	15.473	15.378	15.569	15.187
2015-04-12	18:00:00	14.517	14.517	14.804	14.421
2015-04-12	19:00:00	13.461	13.654	13.75	13.654
2015-04-12	20:00:00	12.883	13.173	13.269	13.173
2015-04-12	21:00:00	11.528	11.819	12.013	11.916
2015-04-12	22:00:00	11.041	11.334	11.334	11.236
2015-04-12	23:00:00	10.748	10.846	10.846	10.944
2015-04-13	00:00:00	10.357	10.455	10.455	10.651
2015-04-13	01:00:00	10.063	10.161	10.161	10.357
2015-04-13	02:00:00	9.669	9.768	9.768	9.866
2015-04-13	03:00:00	9.472	9.571	9.571	9.669
2015-04-13	04:00:00	9.176	9.275	9.275	9.373
2015-04-13	05:00:00	8.978	9.077	9.077	9.176
2015-04-13	06:00:00	9.077	9.077	9.077	9.077
2015-04-13	07:00:00	9.768	9.768	9.571	9.669
2015-04-13	08:00:00	10.553	10.553	10.357	10.259
2015-04-13	09:00:00	11.916	11.625	11.722	11.528
2015-04-13	10:00:00	14.996	13.846	14.134	13.942
2015-04-13	11:00:00	15.378	15.187	15.378	14.709
2015-04-13	12:00:00	14.134	14.134	14.613	13.846
2015-04-13	13:00:00	16.713	16.713	16.808	15.951
2015-04-13	14:00:00	17.284	17.379	17.284	16.523
2015-04-13	15:00:00	17.855	18.236	17.189	16.999
2015-04-13	16:00:00	19.092	18.996	16.332	16.808
2015-04-13	17:00:00	17.379	16.999	15.569	15.569
2015-04-13	18:00:00	16.141	15.951	14.804	15.091
2015-04-13	19:00:00	14.325	14.421	13.654	13.654
2015-04-13	20:00:00	12.98	13.269	12.69	12.787
2015-04-13	21:00:00	12.207	12.304	11.916	12.013
2015-04-13	22:00:00	11.334	11.528	11.139	11.236
2015-04-13	23:00:00	10.651	10.748	10.455	10.748
2015-04-14	00:00:00	10.063	10.259	9.866	10.161
2015-04-14	01:00:00	9.571	9.669	9.373	9.669
2015-04-14	02:00:00	8.978	9.176	8.879	9.176
2015-04-14	03:00:00	8.182	8.382	8.282	8.68
2015-04-14	04:00:00	7.481	7.782	7.882	8.182
2015-04-14	05:00:00	7.079	7.28	7.381	7.782
2015-04-14	06:00:00	7.079	7.179	7.481	7.782
2015-04-14	07:00:00	7.682	7.782	9.472	10.651
2015-04-14	08:00:00	12.594	9.571	12.883	14.134
2015-04-14	09:00:00	14.038	13.365	14.23	14.23
2015-04-14	10:00:00	16.523	15.473	16.141	16.903
2015-04-14	11:00:00	22.525	20.615	21.855	23.1
2015-04-14	12:00:00	25.805	23.196	23.677	23.677
2015-04-14	13:00:00	26.977	21.855	22.142	21.378
2015-04-14	14:00:00	26.879	25.222	21.187	21.091
2015-04-14	15:00:00	25.513	25.222	19.567	20.805
2015-04-14	16:00:00	24.835	24.062	18.521	19.377
2015-04-14	17:00:00	22.429	22.142	17.665	18.331
2015-04-14	18:00:00	20.043	20.234	17.094	17.95
2015-04-14	19:00:00	18.045	18.426	16.046	16.618
2015-04-14	20:00:00	16.427	16.903	14.996	15.664
2015-04-14	21:00:00	15.378	15.855	14.038	14.804
2015-04-14	22:00:00	14.23	14.709	13.076	13.942
2015-04-14	23:00:00	13.269	13.654	12.304	13.076
2015-04-15	00:00:00	12.207	12.69	11.528	12.304
2015-04-15	01:00:00	11.334	11.916	10.846	11.625
2015-04-15	02:00:00	10.846	11.236	10.161	11.041
2015-04-15	03:00:00	10.063	10.651	9.669	10.455
2015-04-15	04:00:00	9.472	9.965	9.176	9.866
2015-04-15	05:00:00	8.978	9.373	8.68	9.373
2015-04-15	06:00:00	8.68	9.176	8.779	9.472
2015-04-15	07:00:00	10.846	9.768	11.236	12.69
2015-04-15	08:00:00	15.282	13.365	14.9	16.808
2015-04-15	09:00:00	20.71	18.331	19.092	21.187
2015-04-15	10:00:00	24.062	22.717	22.812	24.255
2015-04-15	11:00:00	28.853	26	25.805	27.764
2015-04-15	12:00:00	30.558	28.06	26.39	27.764
2015-04-15	13:00:00	31.37	29.152	24.448	24.448
2015-04-15	14:00:00	31.268	29.252	22.621	23.388
2015-04-15	15:00:00	29.853	28.159	21.282	23.196
2015-04-15	16:00:00	27.173	27.272	19.567	21.091
2015-04-15	17:00:00	24.255	25.319	18.711	20.138
2015-04-15	18:00:00	22.429	22.621	17.95	18.901
2015-04-15	19:00:00	20.234	20.615	16.999	17.76
2015-04-15	20:00:00	18.616	19.092	16.046	16.808
2015-04-15	21:00:00	16.523	16.999	14.996	15.569
2015-04-15	22:00:00	15.282	15.76	13.942	14.421
2015-04-15	23:00:00	14.325	14.804	13.173	13.654
2015-04-16	00:00:00	13.461	14.038	12.401	12.883
2015-04-16	01:00:00	12.69	13.269	11.819	12.207
2015-04-16	02:00:00	12.013	12.497	11.236	11.625
2015-04-16	03:00:00	11.236	11.722	10.553	10.944
2015-04-16	04:00:00	10.748	11.236	10.259	10.651
2015-04-16	05:00:00	10.063	10.553	9.571	9.965
2015-04-16	06:00:00	9.768	10.357	9.669	10.259
2015-04-16	07:00:00	10.455	11.041	10.651	11.431
2015-04-16	08:00:00	11.916	11.819	11.236	11.334
2015-04-16	09:00:00	14.613	14.613	14.134	14.517
2015-04-16	10:00:00	21.664	19.853	18.996	19.377
2015-04-16	11:00:00	22.142	21.76	20.519	21.187
2015-04-16	12:00:00	24.931	24.448	22.429	22.429
2015-04-16	13:00:00	24.255	25.125	21.951	20.805
2015-04-16	14:00:00	26.488	26	21.473	20.615
2015-04-16	15:00:00	22.333	22.525	20.138	17.76
2015-04-16	16:00:00	18.331	17.95	16.618	16.808
2015-04-16	17:00:00	16.903	17.094	15.951	15.951
2015-04-16	18:00:00	15.473	16.046	14.996	14.613
2015-04-16	19:00:00	14.517	15.187	14.134	13.942
2015-04-16	20:00:00	13.558	14.421	13.558	13.173
2015-04-16	21:00:00	13.076	13.846	12.98	12.594
2015-04-16	22:00:00	12.401	13.365	12.497	12.207
2015-04-16	23:00:00	11.722	12.594	11.916	11.722
2015-04-17	00:00:00	11.528	12.304	11.625	11.528
2015-04-17	01:00:00	10.651	11.528	10.748	10.748
2015-04-17	02:00:00	10.063	10.944	10.357	10.259
2015-04-17	03:00:00	9.571	10.455	9.866	9.866
2015-04-17	04:00:00	9.373	10.161	9.669	9.571
2015-04-17	05:00:00	8.68	9.571	9.077	9.077
2015-04-17	06:00:00	8.581	9.275	8.879	8.879
2015-04-17	07:00:00	9.472	9.866	9.669	9.768
2015-04-17	08:00:00	12.883	12.787	12.883	13.076
2015-04-17	09:00:00	14.804	14.038	13.654	12.883
2015-04-17	10:00:00	18.045	16.903	16.427	16.141
2015-04-17	11:00:00	20.71	19.758	19.472	19.472
2015-04-17	12:00:00	22.717	22.142	20.71	20.805
2015-04-17	13:00:00	24.931	24.351	20.329	18.331
2015-04-17	14:00:00	24.448	23.484	20.424	19.567
2015-04-17	15:00:00	21.569	21.282	18.711	17.284
2015-04-17	16:00:00	20.805	20.519	17.665	16.713
2015-04-17	17:00:00	18.14	18.045	16.332	15.282
2015-04-17	18:00:00	15.951	16.427	14.804	14.23
2015-04-17	19:00:00	14.23	15.091	13.654	13.173
2015-04-17	20:00:00	13.076	13.846	12.497	12.11
2015-04-17	21:00:00	11.916	12.69	11.625	11.334
2015-04-17	22:00:00	11.139	11.916	10.944	10.651
2015-04-17	23:00:00	10.455	11.236	10.357	10.161
2015-04-18	00:00:00	9.571	10.357	9.571	9.472
2015-04-18	01:00:00	8.68	9.472	8.879	8.779
2015-04-18	02:00:00	8.282	9.176	8.581	8.382
2015-04-18	03:00:00	7.28	8.182	7.682	7.582
2015-04-18	04:00:00	6.573	7.582	6.978	6.877
2015-04-18	05:00:00	6.064	6.978	6.471	6.37
2015-04-18	06:00:00	5.86	6.775	6.37	7.079
2015-04-18	07:00:00	7.782	9.077	8.182	9.965
2015-04-18	08:00:00	12.304	11.916	11.334	12.98
2015-04-18	09:00:00	14.996	14.709	14.325	15.473
2015-04-18	10:00:00	19.187	19.092	17.855	17.475
2015-04-18	11:00:00	21.664	20.901	19.662	19.567
2015-04-18	12:00:00	23.966	22.525	21.855	21.473
2015-04-18	13:00:00	25.319	24.545	22.046	21.091
2015-04-18	14:00:00	24.545	23.581	18.236	18.521
2015-04-18	15:00:00	23.773	23.581	16.141	16.141
2015-04-18	16:00:00	21.951	21.76	14.517	14.804
2015-04-18	17:00:00	19.567	19.662	13.654	13.942
2015-04-18	18:00:00	16.523	17.094	12.497	13.076
2015-04-18	19:00:00	14.23	15.187	11.431	11.528
2015-04-18	20:00:00	12.69	13.75	10.651	10.748
2015-04-18	21:00:00	11.431	12.497	9.866	10.161
2015-04-18	22:00:00	10.161	11.236	9.077	9.275
2015-04-18	23:00:00	9.275	10.357	8.382	8.581
2015-04-19	00:00:00	8.382	9.472	7.682	7.983
2015-04-19	01:00:00	7.782	8.779	7.179	7.381
2015-04-19	02:00:00	7.079	8.182	6.573	6.877
2015-04-19	03:00:00	6.877	7.882	6.268	6.573
2015-04-19	04:00:00	6.573	7.481	6.064	6.268
2015-04-19	05:00:00	5.962	6.877	5.552	5.757
2015-04-19	06:00:00	5.655	6.573	5.45	6.268
2015-04-19	07:00:00	7.682	8.779	7.682	7.882
2015-04-19	08:00:00	9.768	9.571	8.879	8.779
2015-04-19	09:00:00	11.334	10.944	10.357	9.866
2015-04-19	10:00:00	10.944	10.553	9.866	9.472
2015-04-19	11:00:00	12.11	11.819	11.334	10.553
2015-04-19	12:00:00	14.996	14.517	13.75	12.69
2015-04-19	13:00:00	12.401	12.207	11.528	10.748
2015-04-19	14:00:00	12.497	12.11	11.431	10.748
2015-04-19	15:00:00	13.558	12.98	12.11	11.334
2015-04-19	16:00:00	13.942	13.173	12.304	11.528
2015-04-19	17:00:00	13.365	12.98	11.819	11.139
2015-04-19	18:00:00	12.013	11.819	10.455	10.553
2015-04-19	19:00:00	10.455	10.846	9.669	9.176
2015-04-19	20:00:00	9.275	9.866	8.68	8.481
2015-04-19	21:00:00	8.481	8.879	7.882	7.682
2015-04-19	22:00:00	7.582	8.182	7.179	7.079
2015-04-19	23:00:00	7.079	7.481	6.674	6.573
2015-04-20	00:00:00	6.37	6.877	6.064	6.064
2015-04-20	01:00:00	5.757	6.268	5.552	5.552
2015-04-20	02:00:00	5.244	5.655	4.934	5.037
2015-04-20	03:00:00	4.623	5.141	4.519	4.519
2015-04-20	04:00:00	3.998	4.519	3.893	3.998
2015-04-20	05:00:00	3.367	3.998	3.367	3.367
2015-04-20	06:00:00	3.367	4.102	3.578	4.207
2015-04-20	07:00:00	5.141	6.775	6.573	6.775
2015-04-20	08:00:00	7.481	9.965	10.455	9.571
2015-04-20	09:00:00	10.944	14.325	14.517	14.804
2015-04-20	10:00:00	18.901	18.331	18.14	17.57
2015-04-20	11:00:00	23.196	21.855	21.855	20.71
2015-04-20	12:00:00	25.708	24.255	23.388	22.429
2015-04-20	13:00:00	26.781	25.222	22.046	19.948
2015-04-20	14:00:00	27.764	25.805	23.196	20.805
2015-04-20	15:00:00	26.683	25.125	18.711	18.426
2015-04-20	16:00:00	23.869	23.004	17.094	16.999
2015-04-20	17:00:00	22.238	21.569	16.237	15.951
2015-04-20	18:00:00	18.806	19.092	14.9	14.709
2015-04-20	19:00:00	16.808	17.379	13.846	13.75
2015-04-20	20:00:00	15.187	15.855	12.69	12.69
2015-04-20	21:00:00	13.654	14.421	11.625	11.722
2015-04-20	22:00:00	12.304	13.076	10.553	10.846
2015-04-20	23:00:00	11.041	11.916	9.669	9.965
2015-04-21	00:00:00	9.965	10.944	8.879	9.275
2015-04-21	01:00:00	8.978	9.866	7.983	8.481
2015-04-21	02:00:00	8.182	9.176	7.381	7.882
2015-04-21	03:00:00	7.582	8.382	6.775	7.28
2015-04-21	04:00:00	6.775	7.582	6.166	6.674
2015-04-21	05:00:00	6.268	7.079	5.655	6.166
2015-04-21	06:00:00	6.064	6.877	5.655	6.37
2015-04-21	07:00:00	7.983	8.879	8.182	9.669
2015-04-21	08:00:00	13.75	12.787	12.11	14.23
2015-04-21	09:00:00	18.426	16.713	15.76	16.903
2015-04-21	10:00:00	22.142	20.519	19.092	19.472
2015-04-21	11:00:00	24.545	23.292	21.951	21.187
2015-04-21	12:00:00	26.488	24.835	23.196	22.429
2015-04-21	13:00:00	27.665	25.902	21.187	19.092
2015-04-21	14:00:00	27.272	26.292	20.138	20.615
2015-04-21	15:00:00	26.39	25.61	17.665	17.189
2015-04-21	16:00:00	24.835	24.351	16.427	16.523
2015-04-21	17:00:00	22.333	22.238	15.569	15.378
2015-04-21	18:00:00	18.901	19.472	14.23	14.613
2015-04-21	19:00:00	16.713	17.475	13.269	13.461
2015-04-21	20:00:00	14.9	15.855	12.207	12.401
2015-04-21	21:00:00	13.365	14.23	11.236	11.722
2015-04-21	22:00:00	12.11	13.173	10.455	11.041
2015-04-21	23:00:00	11.139	12.11	9.571	10.259
2015-04-22	00:00:00	10.063	11.236	8.978	9.571
2015-04-22	01:00:00	9.373	10.357	8.282	8.978
2015-04-22	02:00:00	8.481	9.472	7.682	8.382
2015-04-22	03:00:00	7.682	8.68	6.877	7.782
2015-04-22	04:00:00	7.079	7.983	6.37	7.179
2015-04-22	05:00:00	6.37	7.381	5.962	6.674
2015-04-22	06:00:00	6.37	7.179	6.064	6.674
2015-04-22	07:00:00	6.978	8.779	8.082	8.879
2015-04-22	08:00:00	11.625	12.401	12.207	12.787
2015-04-22	09:00:00	17.379	16.237	15.951	16.427
2015-04-22	10:00:00	21.855	20.043	19.662	19.282
2015-04-22	11:00:00	24.835	22.621	22.717	20.996
2015-04-22	12:00:00	26.781	24.545	24.255	22.238
2015-04-22	13:00:00	26.683	24.545	21.76	20.71
2015-04-22	14:00:00	23.966	23.581	21.664	19.282
2015-04-22	15:00:00	23.292	22.525	18.996	17.855
2015-04-22	16:00:00	20.519	20.615	17.76	17.094
2015-04-22	17:00:00	18.331	18.711	16.237	15.855
2015-04-22	18:00:00	16.808	17.475	15.378	14.9
2015-04-22	19:00:00	15.378	16.141	14.421	14.134
2015-04-22	20:00:00	13.75	14.9	13.365	13.269
2015-04-22	21:00:00	12.594	13.846	12.594	12.594
2015-04-22	22:00:00	11.528	12.787	11.722	11.819
2015-04-22	23:00:00	10.553	11.819	10.846	11.041
2015-04-23	00:00:00	9.669	10.846	9.866	10.259
2015-04-23	01:00:00	8.978	9.965	9.077	9.472
2015-04-23	02:00:00	8.382	9.472	8.581	8.978
2015-04-23	03:00:00	8.481	9.373	8.581	8.978
2015-04-23	04:00:00	8.382	9.176	8.581	8.779
2015-04-23	05:00:00	8.382	9.077	8.382	8.68
2015-04-23	06:00:00	8.68	9.176	8.581	8.68
2015-04-23	07:00:00	9.472	9.768	8.978	9.077
2015-04-23	08:00:00	10.944	10.748	9.965	9.866
2015-04-23	09:00:00	12.594	12.304	11.819	11.139
2015-04-23	10:00:00	16.618	15.187	13.846	13.461
2015-04-23	11:00:00	23.388	20.615	19.948	19.187
2015-04-23	12:00:00	26.977	23.1	22.142	21.282
2015-04-23	13:00:00	29.452	26.097	22.333	20.329
2015-04-23	14:00:00	29.252	26.585	21.282	18.711
2015-04-23	15:00:00	24.738	26.292	18.521	17.76
2015-04-23	16:00:00	23.388	25.222	16.808	17.284
2015-04-23	17:00:00	22.142	22.621	15.951	16.141
2015-04-23	18:00:00	19.662	20.043	14.996	15.282
2015-04-23	19:00:00	17.95	18.521	14.134	14.325
2015-04-23	20:00:00	15.76	16.618	12.883	13.269
2015-04-23	21:00:00	14.421	15.378	12.013	12.401
2015-04-23	22:00:00	13.269	14.23	11.139	11.625
2015-04-23	23:00:00	12.11	13.076	10.357	10.846
2015-04-24	00:00:00	11.236	12.207	9.571	10.161
2015-04-24	01:00:00	10.357	11.334	9.077	9.571
2015-04-24	02:00:00	9.669	10.553	8.481	8.978
2015-04-24	03:00:00	8.879	9.965	7.882	8.382
2015-04-24	04:00:00	8.282	9.176	7.381	7.983
2015-04-24	05:00:00	7.682	8.68	7.481	7.481
2015-04-24	06:00:00	7.983	8.481	7.28	8.382
2015-04-24	07:00:00	9.571	9.571	8.68	9.176
2015-04-24	08:00:00	13.558	11.916	12.401	12.98
2015-04-24	09:00:00	12.11	11.916	11.528	11.722
2015-04-24	10:00:00	15.855	15.187	15.091	15.282
2015-04-24	11:00:00	20.424	18.236	18.521	17.76
2015-04-24	12:00:00	18.616	17.665	18.236	17.475
2015-04-24	13:00:00	19.187	18.236	18.711	17.95
2015-04-24	14:00:00	21.473	21.378	21.091	19.567
2015-04-24	15:00:00	20.519	19.662	19.377	18.426
2015-04-24	16:00:00	18.331	17.95	17.95	16.999
2015-04-24	17:00:00	18.045	18.236	17.379	16.523
2015-04-24	18:00:00	15.76	16.237	16.141	15.473
2015-04-24	19:00:00	14.613	15.187	15.187	14.709
2015-04-24	20:00:00	13.942	14.421	14.325	14.038
2015-04-24	21:00:00	13.365	13.846	13.942	13.654
2015-04-24	22:00:00	12.787	13.365	13.558	13.269
2015-04-24	23:00:00	12.497	12.98	13.173	12.883
2015-04-25	00:00:00	12.207	12.69	12.787	12.594
2015-04-25	01:00:00	12.013	12.497	12.594	12.401
2015-04-25	02:00:00	11.819	12.207	12.304	12.207
2015-04-25	03:00:00	11.722	12.013	12.013	12.013
2015-04-25	04:00:00	11.528	11.819	11.916	11.916
2015-04-25	05:00:00	11.334	11.722	11.722	11.819
2015-04-25	06:00:00	11.431	11.722	11.722	11.722
2015-04-25	07:00:00	12.11	12.013	12.207	12.013
2015-04-25	08:00:00	14.038	13.269	13.75	13.269
2015-04-25	09:00:00	15.282	14.709	15.473	14.613
2015-04-25	10:00:00	18.616	16.903	18.331	16.808
2015-04-25	11:00:00	22.621	20.329	22.621	20.043
2015-04-25	12:00:00	21.378	19.662	20.901	18.901
2015-04-25	13:00:00	25.902	22.717	23.1	20.71
2015-04-25	14:00:00	23.581	22.142	21.951	20.043
2015-04-25	15:00:00	21.473	20.71	20.996	19.187
2015-04-25	16:00:00	19.472	19.187	20.043	18.331
2015-04-25	17:00:00	17.379	17.665	18.426	17.189
2015-04-25	18:00:00	16.618	16.808	17.57	16.618
2015-04-25	19:00:00	15.473	15.951	16.713	15.951
2015-04-25	20:00:00	15.282	15.473	16.141	15.664
2015-04-25	21:00:00	14.517	14.996	15.569	14.996
2015-04-25	22:00:00	14.038	14.421	14.996	14.517
2015-04-25	23:00:00	13.654	14.038	14.23	14.134
2015-04-26	00:00:00	12.98	13.461	13.461	13.461
2015-04-26	01:00:00	12.497	12.787	12.883	12.883
2015-04-26	02:00:00	11.625	12.304	12.013	12.11
2015-04-26	03:00:00	11.236	11.722	11.625	11.625
2015-04-26	04:00:00	10.748	11.334	11.139	11.139
2015-04-26	05:00:00	10.357	10.944	10.748	10.846
2015-04-26	06:00:00	10.161	10.553	10.553	10.455
2015-04-26	07:00:00	10.063	10.455	10.259	10.161
2015-04-26	08:00:00	11.916	11.528	11.236	10.651
2015-04-26	09:00:00	12.207	12.11	11.625	10.846
2015-04-26	10:00:00	12.497	12.207	11.722	10.944
2015-04-26	11:00:00	15.187	14.038	13.461	12.11
2015-04-26	12:00:00	16.999	15.282	14.9	13.269
2015-04-26	13:00:00	16.427	15.569	14.9	13.269
2015-04-26	14:00:00	16.141	15.282	14.804	13.269
2015-04-26	15:00:00	15.473	14.9	14.23	12.883
2015-04-26	16:00:00	14.9	14.517	14.038	12.69
2015-04-26	17:00:00	15.091	15.187	13.558	12.207
2015-04-26	18:00:00	13.558	13.75	12.207	11.334
2015-04-26	19:00:00	12.497	12.787	11.528	10.846
2015-04-26	20:00:00	10.944	11.528	10.553	10.063
2015-04-26	21:00:00	9.768	10.651	9.669	9.373
2015-04-26	22:00:00	9.077	9.866	8.879	8.779
2015-04-26	23:00:00	8.182	9.077	8.082	8.182
2015-04-27	00:00:00	7.481	8.282	7.381	7.481
2015-04-27	01:00:00	6.674	7.582	6.877	6.877
2015-04-27	02:00:00	5.962	6.877	6.166	6.268
2015-04-27	03:00:00	5.244	6.166	5.552	5.655
2015-04-27	04:00:00	4.415	5.45	4.831	5.141
2015-04-27	05:00:00	3.893	5.037	4.415	4.623
2015-04-27	06:00:00	4.415	4.727	5.037	5.757
2015-04-27	07:00:00	9.768	5.45	7.381	8.581
2015-04-27	08:00:00	13.846	8.581	10.259	12.207
2015-04-27	09:00:00	18.901	13.173	14.804	16.237
2015-04-27	10:00:00	20.901	18.806	19.472	19.662
2015-04-27	11:00:00	24.255	21.282	21.664	19.472
2015-04-27	12:00:00	25.028	23.004	23.1	21.187
2015-04-27	13:00:00	29.552	25.708	26.195	21.187
2015-04-27	14:00:00	25.028	22.908	23.581	19.758
2015-04-27	15:00:00	26.879	23.484	20.138	18.616
2015-04-27	16:00:00	20.71	21.855	17.855	16.713
2015-04-27	17:00:00	18.426	18.14	16.618	15.664
2015-04-27	18:00:00	15.855	16.237	15.091	14.517
2015-04-27	19:00:00	13.942	14.325	13.654	13.076
2015-04-27	20:00:00	12.11	12.787	12.207	11.819
2015-04-27	21:00:00	10.651	11.139	10.846	10.651
2015-04-27	22:00:00	9.472	10.063	9.866	9.669
2015-04-27	23:00:00	9.176	9.768	9.571	9.373
2015-04-28	00:00:00	8.082	8.779	8.581	8.581
2015-04-28	01:00:00	7.381	8.182	7.882	7.983
2015-04-28	02:00:00	6.674	7.481	7.28	7.381
2015-04-28	03:00:00	6.064	6.877	6.674	6.775
2015-04-28	04:00:00	5.347	6.268	6.064	6.268
2015-04-28	05:00:00	4.831	5.757	5.552	5.757
2015-04-28	06:00:00	4.831	5.45	6.268	6.978
2015-04-28	07:00:00	6.775	6.674	8.382	9.571
2015-04-28	08:00:00	8.382	11.431	12.11	12.013
2015-04-28	09:00:00	11.819	14.613	15.378	15.473
2015-04-28	10:00:00	20.615	16.999	19.282	18.236
2015-04-28	11:00:00	21.76	18.14	19.567	18.996
2015-04-28	12:00:00	23.869	20.138	21.378	19.377
2015-04-28	13:00:00	23.196	20.901	22.333	17.95
2015-04-28	14:00:00	18.616	17.855	18.996	16.903
2015-04-28	15:00:00	21.951	19.377	17.189	17.57
2015-04-28	16:00:00	19.282	18.426	15.569	14.996
2015-04-28	17:00:00	16.523	17.284	14.421	13.846
2015-04-28	18:00:00	14.996	15.282	13.558	12.98
2015-04-28	19:00:00	13.173	13.461	12.497	12.11
2015-04-28	20:00:00	11.722	12.304	11.528	11.334
2015-04-28	21:00:00	10.651	11.236	10.944	10.651
2015-04-28	22:00:00	10.063	10.651	10.357	10.259
2015-04-28	23:00:00	9.077	9.768	9.472	9.571
2015-04-29	00:00:00	8.481	9.373	8.978	9.077
2015-04-29	01:00:00	7.882	8.581	8.282	8.779
2015-04-29	02:00:00	7.782	8.282	8.082	8.382
2015-04-29	03:00:00	7.381	7.983	7.782	8.082
2015-04-29	04:00:00	7.179	7.682	7.682	7.782
2015-04-29	05:00:00	6.978	7.481	7.381	7.582
2015-04-29	06:00:00	7.381	7.582	7.682	7.682
2015-04-29	07:00:00	8.382	8.282	8.581	8.182
2015-04-29	08:00:00	9.176	8.879	9.373	8.879
2015-04-29	09:00:00	8.978	8.879	9.077	8.879
2015-04-29	10:00:00	11.334	10.651	10.553	10.063
2015-04-29	11:00:00	14.421	12.98	12.883	12.013
2015-04-29	12:00:00	18.236	16.046	15.187	14.421
2015-04-29	13:00:00	25.125	20.805	18.521	17.284
2015-04-29	14:00:00	24.545	22.046	20.234	14.517
2015-04-29	15:00:00	24.062	21.282	15.378	14.517
2015-04-29	16:00:00	21.187	20.71	13.654	13.558
2015-04-29	17:00:00	18.806	17.76	12.207	12.11
2015-04-29	18:00:00	15.187	15.951	11.236	11.819
2015-04-29	19:00:00	13.076	13.942	10.357	10.553
2015-04-29	20:00:00	11.431	12.207	9.571	9.669
2015-04-29	21:00:00	10.063	11.041	8.879	9.077
2015-04-29	22:00:00	9.275	10.259	8.282	8.481
2015-04-29	23:00:00	8.581	9.472	7.782	7.983
2015-04-30	00:00:00	7.882	8.779	7.079	7.481
2015-04-30	01:00:00	7.28	8.082	6.877	7.179
2015-04-30	02:00:00	6.573	7.381	6.37	6.775
2015-04-30	03:00:00	6.064	6.877	5.962	6.37
2015-04-30	04:00:00	5.552	6.268	5.45	5.962
2015-04-30	05:00:00	5.552	6.268	5.45	5.962
2015-04-30	06:00:00	5.45	6.064	5.552	6.877
2015-04-30	07:00:00	7.983	8.282	8.082	10.944
2015-04-30	08:00:00	10.944	12.013	11.916	12.594
2015-04-30	09:00:00	13.173	12.787	13.461	13.365
2015-04-30	10:00:00	13.846	13.269	13.942	13.654
2015-04-30	11:00:00	18.331	17.284	18.616	16.999
2015-04-30	12:00:00	26.097	23.388	24.255	19.948
2015-04-30	13:00:00	20.424	19.758	19.092	17.95
2015-04-30	14:00:00	21.855	20.424	18.521	17.76
2015-04-30	15:00:00	22.046	20.71	17.094	17.379
2015-04-30	16:00:00	20.329	19.567	16.046	16.618
2015-04-30	17:00:00	18.521	18.14	14.804	15.091
2015-04-30	18:00:00	16.713	16.808	13.654	14.038
2015-04-30	19:00:00	14.804	15.187	12.497	12.787
2015-04-30	20:00:00	13.076	13.654	11.431	11.722
2015-04-30	21:00:00	11.819	12.497	10.553	10.944
2015-04-30	22:00:00	10.553	11.334	9.669	10.063
2015-04-30	23:00:00	9.768	10.455	8.978	9.373
2015-05-01	00:00:00	8.978	9.669	8.481	8.879
2015-05-01	01:00:00	8.581	9.373	7.983	8.481
2015-05-01	02:00:00	8.182	8.879	7.782	8.082
2015-05-01	03:00:00	7.882	8.481	7.481	7.782
2015-05-01	04:00:00	7.28	7.983	6.978	7.481
2015-05-01	05:00:00	7.079	7.682	6.775	7.179
2015-05-01	06:00:00	7.582	7.882	7.179	7.582
2015-05-01	07:00:00	9.275	8.779	8.481	8.581
2015-05-01	08:00:00	11.819	11.139	10.748	10.259
2015-05-01	09:00:00	16.046	13.942	13.461	12.787
2015-05-01	10:00:00	17.284	15.951	14.9	14.134
2015-05-01	11:00:00	18.901	17.95	16.713	14.9
2015-05-01	12:00:00	20.424	19.092	17.57	15.664
2015-05-01	13:00:00	22.812	21.569	18.901	16.618
2015-05-01	14:00:00	18.996	18.901	16.903	15.187
2015-05-01	15:00:00	18.901	18.331	16.523	14.9
2015-05-01	16:00:00	16.237	16.523	14.996	13.654
2015-05-01	17:00:00	15.951	15.855	14.325	13.365
2015-05-01	18:00:00	14.23	14.709	13.461	12.497
2015-05-01	19:00:00	12.98	13.654	12.497	11.722
2015-05-01	20:00:00	12.11	12.69	11.916	11.139
2015-05-01	21:00:00	11.431	11.916	11.139	10.651
2015-05-01	22:00:00	10.259	10.944	10.259	9.965
2015-05-01	23:00:00	9.472	10.161	9.571	9.373
2015-05-02	00:00:00	8.68	9.373	8.879	8.68
2015-05-02	01:00:00	8.382	8.978	8.581	8.382
2015-05-02	02:00:00	7.983	8.481	8.082	7.983
2015-05-02	03:00:00	7.882	8.382	7.983	7.782
2015-05-02	04:00:00	7.682	8.082	7.682	7.682
2015-05-02	05:00:00	7.582	7.882	7.582	7.481
2015-05-02	06:00:00	7.682	8.082	7.682	7.582
2015-05-02	07:00:00	8.082	8.282	7.782	7.682
2015-05-02	08:00:00	8.68	8.978	8.282	8.082
2015-05-02	09:00:00	10.455	9.965	9.373	8.978
2015-05-02	10:00:00	15.282	14.134	13.076	12.69
2015-05-02	11:00:00	15.664	14.613	13.846	12.98
2015-05-02	12:00:00	17.57	16.332	15.187	13.942
2015-05-02	13:00:00	17.189	16.332	15.378	14.325
2015-05-02	14:00:00	17.189	16.237	15.091	14.23
2015-05-02	15:00:00	16.141	15.473	14.613	13.942
2015-05-02	16:00:00	15.473	15.091	14.421	13.654
2015-05-02	17:00:00	14.421	14.134	13.461	13.173
2015-05-02	18:00:00	13.461	13.654	12.98	12.69
2015-05-02	19:00:00	12.401	12.69	12.207	12.013
2015-05-02	20:00:00	11.819	12.013	11.625	11.528
2015-05-02	21:00:00	11.334	11.625	11.139	11.236
2015-05-02	22:00:00	10.846	11.139	10.748	10.748
2015-05-02	23:00:00	10.553	10.944	10.455	10.553
2015-05-03	00:00:00	10.455	10.748	10.357	10.357
2015-05-03	01:00:00	10.357	10.651	10.357	10.259
2015-05-03	02:00:00	10.455	10.651	10.357	10.357
2015-05-03	03:00:00	10.455	10.651	10.455	10.455
2015-05-03	04:00:00	10.651	10.748	10.651	10.553
2015-05-03	05:00:00	11.041	11.041	10.944	10.846
2015-05-03	06:00:00	11.528	11.528	11.334	11.236
2015-05-03	07:00:00	12.11	12.013	11.916	11.625
2015-05-03	08:00:00	12.883	12.69	12.497	12.207
2015-05-03	09:00:00	14.421	13.846	13.558	13.269
2015-05-03	10:00:00	16.523	15.76	15.282	14.9
2015-05-03	11:00:00	18.806	17.665	17.284	16.618
2015-05-03	12:00:00	24.351	22.142	21.282	19.092
2015-05-03	13:00:00	24.255	24.062	24.158	19.853
2015-05-03	14:00:00	21.282	20.901	20.805	18.14
2015-05-03	15:00:00	20.424	19.948	19.662	17.76
2015-05-03	16:00:00	21.569	20.71	19.092	17.475
2015-05-03	17:00:00	20.234	19.662	18.045	16.903
2015-05-03	18:00:00	17.95	18.045	17.189	16.141
2015-05-03	19:00:00	16.427	16.618	16.332	15.473
2015-05-03	20:00:00	15.282	15.282	15.282	14.613
2015-05-03	21:00:00	14.325	14.613	14.709	14.134
2015-05-03	22:00:00	13.461	13.846	14.038	13.654
2015-05-03	23:00:00	13.173	13.365	13.654	13.269
2015-05-04	00:00:00	12.787	13.076	13.365	13.076
2015-05-04	01:00:00	12.401	12.69	12.98	12.787
2015-05-04	02:00:00	11.916	12.304	12.594	12.401
2015-05-04	03:00:00	11.722	11.916	12.304	12.207
2015-05-04	04:00:00	10.944	11.236	11.819	11.722
2015-05-04	05:00:00	10.357	10.651	11.334	11.334
2015-05-04	06:00:00	10.455	10.651	12.11	11.722
2015-05-04	07:00:00	11.722	11.625	12.304	12.497
2015-05-04	08:00:00	15.378	14.23	14.9	15.76
2015-05-04	09:00:00	18.521	16.523	16.903	17.094
2015-05-04	10:00:00	20.043	18.616	20.329	18.711
2015-05-04	11:00:00	22.908	20.519	21.855	19.472
2015-05-04	12:00:00	22.333	21.473	22.525	19.282
2015-05-04	13:00:00	26.39	24.641	24.351	20.043
2015-05-04	14:00:00	23.773	22.525	22.429	19.092
2015-05-04	15:00:00	21.951	20.805	20.71	18.426
2015-05-04	16:00:00	20.329	19.758	19.758	18.045
2015-05-04	17:00:00	18.521	18.426	18.616	17.189
2015-05-04	18:00:00	17.379	17.665	17.95	16.808
2015-05-04	19:00:00	16.618	16.903	17.284	16.332
2015-05-04	20:00:00	16.046	16.427	16.618	15.76
2015-05-04	21:00:00	15.378	15.569	15.855	15.187
2015-05-04	22:00:00	14.804	15.091	15.282	14.709
2015-05-04	23:00:00	14.517	14.804	14.9	14.421
2015-05-05	00:00:00	14.134	14.421	14.421	14.038
2015-05-05	01:00:00	13.942	14.23	14.134	13.75
2015-05-05	02:00:00	13.846	14.134	14.038	13.75
2015-05-05	03:00:00	13.846	14.134	14.038	13.846
2015-05-05	04:00:00	13.846	14.038	14.038	13.75
2015-05-05	05:00:00	13.75	13.942	13.942	13.75
2015-05-05	06:00:00	13.75	13.846	13.942	13.75
2015-05-05	07:00:00	14.134	14.134	14.134	13.942
2015-05-05	08:00:00	14.9	14.613	14.421	14.325
2015-05-05	09:00:00	14.9	14.517	14.613	14.134
2015-05-05	10:00:00	14.709	14.517	15.091	14.23
2015-05-05	11:00:00	20.996	19.567	22.142	17.189
2015-05-05	12:00:00	19.187	18.331	19.853	16.713
2015-05-05	13:00:00	20.424	18.996	19.282	16.332
2015-05-05	14:00:00	20.519	19.662	19.187	16.427
2015-05-05	15:00:00	21.951	20.138	18.806	16.808
2015-05-05	16:00:00	20.234	19.092	17.855	16.141
2015-05-05	17:00:00	17.76	17.76	16.999	15.569
2015-05-05	18:00:00	15.855	16.046	16.141	14.709
2015-05-05	19:00:00	14.421	14.709	14.9	13.942
2015-05-05	20:00:00	13.269	13.654	14.038	13.173
2015-05-05	21:00:00	12.304	12.69	13.461	12.69
2015-05-05	22:00:00	11.528	11.916	12.594	12.207
2015-05-05	23:00:00	10.944	11.334	12.207	11.722
2015-05-06	00:00:00	10.553	10.944	11.819	11.528
2015-05-06	01:00:00	10.357	10.553	11.431	11.236
2015-05-06	02:00:00	10.063	10.357	11.236	10.944
2015-05-06	03:00:00	9.866	10.063	10.944	10.748
2015-05-06	04:00:00	9.472	9.768	10.651	10.357
2015-05-06	05:00:00	9.077	9.176	10.259	10.063
2015-05-06	06:00:00	9.275	9.472	10.357	10.553
2015-05-06	07:00:00	10.161	10.063	11.431	11.334
2015-05-06	08:00:00	11.625	11.236	12.594	12.11
2015-05-06	09:00:00	16.237	13.75	14.23	13.846
2015-05-06	10:00:00	17.76	15.855	17.76	15.187
2015-05-06	11:00:00	15.473	14.613	15.569	14.23
2015-05-06	12:00:00	17.189	15.855	16.999	14.9
2015-05-06	13:00:00	15.473	14.996	16.427	14.517
2015-05-06	14:00:00	18.806	17.57	17.57	15.187
2015-05-06	15:00:00	16.618	16.237	16.618	14.804
2015-05-06	16:00:00	16.618	16.141	16.237	14.613
2015-05-06	17:00:00	16.046	16.903	15.76	14.325
2015-05-06	18:00:00	14.709	14.9	14.804	13.654
2015-05-06	19:00:00	13.173	13.461	14.038	12.98
2015-05-06	20:00:00	12.497	12.787	13.365	12.497
2015-05-06	21:00:00	12.11	12.304	12.98	12.207
2015-05-06	22:00:00	11.528	11.916	12.497	11.916
2015-05-06	23:00:00	11.236	11.625	12.304	11.722
2015-05-07	00:00:00	10.944	11.236	12.013	11.431
2015-05-07	01:00:00	10.553	10.944	11.722	11.236
2015-05-07	02:00:00	9.866	10.161	11.041	10.748
2015-05-07	03:00:00	9.275	9.669	10.553	10.357
2015-05-07	04:00:00	8.779	9.176	10.063	9.768
2015-05-07	05:00:00	8.68	8.978	9.965	9.669
2015-05-07	06:00:00	9.077	9.373	10.748	10.846
2015-05-07	07:00:00	11.528	11.722	13.076	13.558
2015-05-07	08:00:00	12.11	11.916	12.98	12.497
2015-05-07	09:00:00	17.76	15.664	16.427	14.517
2015-05-07	10:00:00	15.473	15.091	16.332	14.613
2015-05-07	11:00:00	17.284	16.332	17.95	15.378
2015-05-07	12:00:00	25.125	22.046	22.812	16.999
2015-05-07	13:00:00	22.717	21.187	20.901	16.427
2015-05-07	14:00:00	21.664	20.805	21.187	16.713
2015-05-07	15:00:00	20.615	19.948	19.758	16.237
2015-05-07	16:00:00	20.329	19.948	18.901	15.951
2015-05-07	17:00:00	18.901	18.521	18.045	15.569
2015-05-07	18:00:00	17.475	17.094	17.379	14.996
2015-05-07	19:00:00	16.141	16.046	16.523	14.421
2015-05-07	20:00:00	14.804	14.804	15.473	13.846
2015-05-07	21:00:00	13.654	13.846	14.325	13.173
2015-05-07	22:00:00	12.883	13.173	13.75	12.69
2015-05-07	23:00:00	12.304	12.69	13.269	12.207
2015-05-08	00:00:00	11.722	12.11	12.594	11.819
2015-05-08	01:00:00	11.236	11.625	12.207	11.431
2015-05-08	02:00:00	10.748	11.236	11.916	11.139
2015-05-08	03:00:00	10.161	10.553	11.139	10.651
2015-05-08	04:00:00	9.571	9.965	10.651	10.259
2015-05-08	05:00:00	9.768	10.063	10.651	10.161
2015-05-08	06:00:00	10.161	10.455	10.944	10.357
2015-05-08	07:00:00	10.455	10.651	11.139	10.455
2015-05-08	08:00:00	12.207	11.819	12.11	11.041
2015-05-08	09:00:00	13.558	13.269	13.558	12.207
2015-05-08	10:00:00	16.141	15.282	15.091	13.461
2015-05-08	11:00:00	15.569	14.996	14.613	13.269
2015-05-08	12:00:00	16.808	15.951	15.187	13.942
2015-05-08	13:00:00	17.665	16.808	15.951	14.517
2015-05-08	14:00:00	16.332	15.951	15.378	14.325
2015-05-08	15:00:00	17.379	16.808	16.523	14.996
2015-05-08	16:00:00	16.046	15.664	15.473	14.325
2015-05-08	17:00:00	15.378	15.187	15.187	14.134
2015-05-08	18:00:00	14.804	14.709	14.709	13.846
2015-05-08	19:00:00	14.038	13.942	13.942	13.461
2015-05-08	20:00:00	13.365	13.461	13.558	13.076
2015-05-08	21:00:00	12.98	13.076	13.269	12.883
2015-05-08	22:00:00	12.69	12.787	12.98	12.69
2015-05-08	23:00:00	12.401	12.497	12.787	12.497
2015-05-09	00:00:00	12.013	12.207	12.497	12.304
2015-05-09	01:00:00	11.722	11.819	12.207	12.11
2015-05-09	02:00:00	11.528	11.625	12.11	11.916
2015-05-09	03:00:00	11.139	11.334	11.916	11.722
2015-05-09	04:00:00	10.944	11.041	11.722	11.431
2015-05-09	05:00:00	10.748	10.846	11.528	11.236
2015-05-09	06:00:00	10.748	10.944	11.528	11.236
2015-05-09	07:00:00	11.139	11.041	11.625	11.236
2015-05-09	08:00:00	11.722	11.625	12.11	11.625
2015-05-09	09:00:00	13.365	12.883	13.269	12.401
2015-05-09	10:00:00	14.517	13.942	14.709	13.173
2015-05-09	11:00:00	16.046	15.569	16.046	14.134
2015-05-09	12:00:00	22.238	20.138	20.901	15.664
2015-05-09	13:00:00	26.195	24.062	22.333	15.282
2015-05-09	14:00:00	21.473	20.519	20.424	15.855
2015-05-09	15:00:00	21.76	20.71	19.662	15.76
2015-05-09	16:00:00	20.424	19.662	18.806	15.569
2015-05-09	17:00:00	19.948	19.282	18.045	15.282
2015-05-09	18:00:00	18.711	18.045	16.903	14.709
2015-05-09	19:00:00	16.808	16.237	15.664	14.038
2015-05-09	20:00:00	15.378	15.091	14.421	13.461
2015-05-09	21:00:00	14.421	14.134	13.654	12.787
2015-05-09	22:00:00	13.461	13.365	12.98	12.304
2015-05-09	23:00:00	12.69	12.69	12.401	11.819
2015-05-10	00:00:00	12.11	12.207	12.11	11.528
2015-05-10	01:00:00	11.528	11.528	11.528	11.041
2015-05-10	02:00:00	10.846	11.041	10.944	10.651
2015-05-10	03:00:00	10.651	10.846	11.041	10.651
2015-05-10	04:00:00	10.553	10.846	11.041	10.651
2015-05-10	05:00:00	10.357	10.651	10.846	10.553
2015-05-10	06:00:00	10.846	11.041	11.236	10.846
2015-05-10	07:00:00	12.013	12.11	12.594	11.722
2015-05-10	08:00:00	15.091	14.421	13.173	13.846
2015-05-10	09:00:00	14.709	14.709	15.378	14.804
2015-05-10	10:00:00	15.091	15.473	16.427	14.709
2015-05-10	11:00:00	18.806	18.521	19.567	16.046
2015-05-10	12:00:00	22.046	21.187	22.525	17.284
2015-05-10	13:00:00	18.996	18.616	20.138	16.713
2015-05-10	14:00:00	19.567	18.901	20.043	16.903
2015-05-10	15:00:00	20.901	20.043	20.234	17.094
2015-05-10	16:00:00	19.187	18.806	19.377	16.713
2015-05-10	17:00:00	18.616	18.331	18.996	16.427
2015-05-10	18:00:00	17.284	17.189	17.855	15.855
2015-05-10	19:00:00	16.237	16.237	16.999	15.282
2015-05-10	20:00:00	15.187	14.996	15.951	14.613
2015-05-10	21:00:00	14.421	14.421	15.187	14.038
2015-05-10	22:00:00	13.846	13.846	14.613	13.75
2015-05-10	23:00:00	13.269	13.269	13.942	13.365
2015-05-11	00:00:00	12.883	12.98	13.461	13.076
2015-05-11	01:00:00	12.401	12.69	13.173	12.787
2015-05-11	02:00:00	12.207	12.401	12.883	12.594
2015-05-11	03:00:00	11.916	12.013	12.594	12.401
2015-05-11	04:00:00	11.528	11.722	12.304	12.207
2015-05-11	05:00:00	11.236	11.528	12.11	12.013
2015-05-11	06:00:00	11.722	12.11	12.497	12.401
2015-05-11	07:00:00	12.497	12.594	13.269	12.883
2015-05-11	08:00:00	16.903	16.141	16.713	17.665
2015-05-11	09:00:00	19.662	19.092	20.805	19.187
2015-05-11	10:00:00	19.567	19.092	20.805	18.236
2015-05-11	11:00:00	20.805	20.234	21.76	18.901
2015-05-11	12:00:00	22.717	22.046	22.717	18.901
2015-05-11	13:00:00	24.931	24.351	23.773	19.282
2015-05-11	14:00:00	25.319	24.255	24.062	19.567
2015-05-11	15:00:00	24.448	23.581	22.717	18.901
2015-05-11	16:00:00	25.708	24.545	21.473	18.711
2015-05-11	17:00:00	22.333	22.333	20.519	18.14
2015-05-11	18:00:00	21.187	20.996	19.758	17.855
2015-05-11	19:00:00	19.187	19.282	18.996	17.284
2015-05-11	20:00:00	17.189	17.57	17.57	16.427
2015-05-11	21:00:00	16.046	16.427	16.713	15.76
2015-05-11	22:00:00	15.091	15.569	16.046	15.187
2015-05-11	23:00:00	14.517	15.091	15.569	14.9
2015-05-12	00:00:00	13.942	14.517	15.091	14.517
2015-05-12	01:00:00	13.558	14.134	14.613	14.134
2015-05-12	02:00:00	13.173	13.654	14.23	13.846
2015-05-12	03:00:00	12.69	13.269	13.846	13.654
2015-05-12	04:00:00	12.497	12.98	13.558	13.365
2015-05-12	05:00:00	12.304	12.787	13.365	13.076
2015-05-12	06:00:00	12.207	12.69	13.365	12.98
2015-05-12	07:00:00	12.11	12.594	13.173	12.69
2015-05-12	08:00:00	12.497	12.787	13.365	12.69
2015-05-12	09:00:00	16.713	16.713	17.475	14.325
2015-05-12	10:00:00	19.758	19.092	21.187	15.76
2015-05-12	11:00:00	21.855	20.901	22.908	15.951
2015-05-12	12:00:00	21.664	21.091	22.717	15.76
2015-05-12	13:00:00	24.158	23.484	22.046	15.76
2015-05-12	14:00:00	24.062	23.004	20.901	15.473
2015-05-12	15:00:00	25.028	23.966	19.567	15.187
2015-05-12	16:00:00	23.869	23.196	18.14	14.804
2015-05-12	17:00:00	22.046	21.951	16.999	14.325
2015-05-12	18:00:00	18.521	18.806	16.046	13.942
2015-05-12	19:00:00	16.523	16.903	15.187	13.461
2015-05-12	20:00:00	14.9	15.664	14.325	12.883
2015-05-12	21:00:00	13.654	14.517	13.461	12.497
2015-05-12	22:00:00	12.69	13.654	12.787	12.013
2015-05-12	23:00:00	11.916	12.787	11.916	11.431
2015-05-13	00:00:00	11.139	11.819	11.139	10.651
2015-05-13	01:00:00	10.259	11.139	10.553	10.259
2015-05-13	02:00:00	9.571	10.259	9.866	9.669
2015-05-13	03:00:00	8.879	9.571	9.275	9.176
2015-05-13	04:00:00	8.082	8.978	8.68	8.779
2015-05-13	05:00:00	7.682	8.581	8.382	8.581
2015-05-13	06:00:00	7.983	9.373	9.472	10.553
2015-05-13	07:00:00	12.787	12.304	12.883	15.664
2015-05-13	08:00:00	15.569	15.473	15.76	20.043
2015-05-13	09:00:00	20.329	19.187	19.472	20.71
2015-05-13	10:00:00	25.222	23.388	23.292	17.76
2015-05-13	11:00:00	28.258	26.097	25.805	16.903
2015-05-13	12:00:00	28.159	26.879	26.683	16.523
2015-05-13	13:00:00	29.452	28.06	25.805	15.569
2015-05-13	14:00:00	30.862	29.452	26.488	15.664
2015-05-13	15:00:00	30.054	29.053	21.187	14.9
2015-05-13	16:00:00	27.665	28.159	19.472	14.804
2015-05-13	17:00:00	25.222	26.292	18.045	14.134
2015-05-13	18:00:00	23.1	23.004	16.903	13.75
2015-05-13	19:00:00	20.615	20.996	15.951	13.461
2015-05-13	20:00:00	18.426	19.187	14.9	12.69
2015-05-13	21:00:00	16.713	17.665	14.038	12.207
2015-05-13	22:00:00	15.76	16.808	13.461	12.013
2015-05-13	23:00:00	14.9	15.951	13.076	11.722
2015-05-14	00:00:00	13.846	14.996	12.401	11.334
2015-05-14	01:00:00	13.269	14.325	12.11	11.041
2015-05-14	02:00:00	12.304	13.558	11.334	10.748
2015-05-14	03:00:00	12.11	13.269	11.334	10.748
2015-05-14	04:00:00	11.819	12.787	11.139	10.455
2015-05-14	05:00:00	11.334	12.304	10.846	10.161
2015-05-14	06:00:00	11.139	12.013	10.748	10.063
2015-05-14	07:00:00	11.139	11.916	10.651	9.965
2015-05-14	08:00:00	11.041	11.625	10.455	9.965
2015-05-14	09:00:00	11.236	11.528	10.455	9.965
2015-05-14	10:00:00	11.139	11.819	10.553	9.965
2015-05-14	11:00:00	11.334	11.819	10.748	10.161
2015-05-14	12:00:00	11.722	12.013	10.944	10.161
2015-05-14	13:00:00	11.431	11.722	10.846	10.161
2015-05-14	14:00:00	11.236	11.625	10.651	10.063
2015-05-14	15:00:00	11.625	12.11	10.846	10.161
2015-05-14	16:00:00	11.625	11.916	10.748	10.161
2015-05-14	17:00:00	11.528	11.916	10.846	10.063
2015-05-14	18:00:00	11.236	11.722	10.748	9.965
2015-05-14	19:00:00	10.748	10.846	10.357	9.571
2015-05-14	20:00:00	10.455	10.553	10.161	9.373
2015-05-14	21:00:00	10.161	10.259	9.866	9.176
2015-05-14	22:00:00	10.161	9.965	9.669	9.077
2015-05-14	23:00:00	9.768	9.866	9.571	8.978
2015-05-15	00:00:00	9.571	9.669	9.373	8.879
2015-05-15	01:00:00	9.373	9.472	9.176	8.68
2015-05-15	02:00:00	9.176	9.373	9.077	8.581
2015-05-15	03:00:00	8.779	8.879	8.779	8.382
2015-05-15	04:00:00	8.382	8.382	8.382	8.082
2015-05-15	05:00:00	7.882	7.983	8.082	8.182
2015-05-15	06:00:00	8.382	9.669	8.779	10.161
2015-05-15	07:00:00	10.651	11.916	11.528	11.528
2015-05-15	08:00:00	14.996	16.427	14.804	14.804
2015-05-15	09:00:00	14.325	18.236	15.76	14.613
2015-05-15	10:00:00	18.711	20.234	17.76	15.091
2015-05-15	11:00:00	19.187	20.519	16.618	14.9
2015-05-15	12:00:00	21.091	22.621	17.76	14.421
2015-05-15	13:00:00	23.773	23.966	20.615	15.473
2015-05-15	14:00:00	26.879	27.567	21.569	15.76
2015-05-15	15:00:00	23.388	23.388	20.519	15.473
2015-05-15	16:00:00	21.091	20.805	19.758	15.282
2015-05-15	17:00:00	19.377	19.282	18.901	15.091
2015-05-15	18:00:00	18.045	17.95	17.95	14.709
2015-05-15	19:00:00	16.903	16.713	16.903	13.942
2015-05-15	20:00:00	15.664	15.76	16.332	13.75
2015-05-15	21:00:00	14.804	14.9	15.664	13.558
2015-05-15	22:00:00	14.23	14.421	15.187	13.269
2015-05-15	23:00:00	13.558	13.75	14.709	12.98
2015-05-16	00:00:00	13.076	13.269	14.421	12.69
2015-05-16	01:00:00	12.883	13.173	14.23	12.594
2015-05-16	02:00:00	12.787	12.98	13.942	12.594
2015-05-16	03:00:00	12.594	12.883	13.846	12.497
2015-05-16	04:00:00	12.497	12.69	13.75	12.497
2015-05-16	05:00:00	12.497	12.787	13.654	12.594
2015-05-16	06:00:00	13.269	13.654	14.134	13.173
2015-05-16	07:00:00	13.461	13.654	14.23	13.365
2015-05-16	08:00:00	16.808	17.855	16.427	15.473
2015-05-16	09:00:00	20.329	21.951	18.616	16.999
2015-05-16	10:00:00	23.581	26.781	23.388	17.475
2015-05-16	11:00:00	26.683	28.754	25.416	16.808
2015-05-16	12:00:00	27.764	29.853	28.159	16.523
2015-05-16	13:00:00	31.064	30.659	27.567	15.76
2015-05-16	14:00:00	29.652	28.754	27.272	15.378
2015-05-16	15:00:00	30.054	29.252	22.812	15.091
2015-05-16	16:00:00	25.513	27.665	20.615	14.9
2015-05-16	17:00:00	25.805	25.416	19.187	14.517
2015-05-16	18:00:00	22.333	21.951	17.95	14.23
2015-05-16	19:00:00	19.758	19.758	16.713	13.558
2015-05-16	20:00:00	17.57	18.045	15.569	12.787
2015-05-16	21:00:00	16.046	16.618	14.709	12.401
2015-05-16	22:00:00	14.709	15.282	13.654	11.334
2015-05-16	23:00:00	13.558	14.23	13.076	11.139
2015-05-17	00:00:00	12.497	13.365	12.013	10.259
2015-05-17	01:00:00	11.625	12.401	11.139	9.768
2015-05-17	02:00:00	10.846	11.625	10.748	9.571
2015-05-17	03:00:00	10.161	10.944	10.063	9.176
2015-05-17	04:00:00	9.669	10.553	9.768	8.978
2015-05-17	05:00:00	9.373	10.063	9.768	9.373
2015-05-17	06:00:00	10.063	10.944	10.259	10.063
2015-05-17	07:00:00	12.013	13.173	12.013	12.594
2015-05-17	08:00:00	15.282	17.284	15.473	17.95
2015-05-17	09:00:00	18.806	20.424	19.758	15.378
2015-05-17	10:00:00	21.282	22.429	21.664	15.76
2015-05-17	11:00:00	23.869	25.125	24.448	16.523
2015-05-17	12:00:00	21.378	21.855	22.238	16.141
2015-05-17	13:00:00	23.484	24.158	22.812	16.523
2015-05-17	14:00:00	21.855	22.717	21.951	16.332
2015-05-17	15:00:00	22.429	23.196	20.996	15.951
2015-05-17	16:00:00	21.091	21.378	20.138	15.664
2015-05-17	17:00:00	20.234	20.615	19.092	15.187
2015-05-17	18:00:00	18.331	18.616	18.14	14.325
2015-05-17	19:00:00	16.618	17.094	17.094	13.846
2015-05-17	20:00:00	15.091	15.473	15.76	13.173
2015-05-17	21:00:00	13.942	14.23	14.709	12.497
2015-05-17	22:00:00	13.558	13.75	14.23	12.304
2015-05-17	23:00:00	12.883	13.173	13.75	12.013
2015-05-18	00:00:00	12.013	12.304	12.98	11.528
2015-05-18	01:00:00	11.528	11.722	12.594	11.139
2015-05-18	02:00:00	10.846	11.041	12.013	10.748
2015-05-18	03:00:00	10.455	10.846	11.819	10.553
2015-05-18	04:00:00	10.357	10.455	11.528	10.357
2015-05-18	05:00:00	10.063	10.357	11.236	10.161
2015-05-18	06:00:00	9.965	10.259	11.236	10.063
2015-05-18	07:00:00	10.161	10.651	11.334	10.259
2015-05-18	08:00:00	10.846	11.139	11.528	10.651
2015-05-18	09:00:00	12.787	13.173	12.787	11.722
2015-05-18	10:00:00	12.69	13.173	13.076	11.722
2015-05-18	11:00:00	14.038	14.421	14.038	12.304
2015-05-18	12:00:00	16.808	16.903	17.475	13.846
2015-05-18	13:00:00	19.187	20.234	17.76	14.134
2015-05-18	14:00:00	20.138	18.996	18.14	13.846
2015-05-18	15:00:00	18.426	18.331	17.189	13.558
2015-05-18	16:00:00	18.236	20.805	15.378	12.594
2015-05-18	17:00:00	18.236	20.043	14.804	12.497
2015-05-18	18:00:00	16.237	15.855	13.558	11.625
2015-05-18	19:00:00	13.942	14.23	12.69	11.041
2015-05-18	20:00:00	12.69	13.173	12.013	10.455
2015-05-18	21:00:00	11.431	11.625	11.431	10.161
2015-05-18	22:00:00	10.748	10.748	10.944	9.866
2015-05-18	23:00:00	9.866	9.965	10.357	9.472
2015-05-19	00:00:00	9.275	9.571	9.965	9.176
2015-05-19	01:00:00	8.481	8.779	9.472	8.779
2015-05-19	02:00:00	7.882	8.182	9.077	8.382
2015-05-19	03:00:00	7.582	7.882	8.879	8.082
2015-05-19	04:00:00	7.179	7.179	8.382	7.782
2015-05-19	05:00:00	6.978	7.381	8.382	8.581
2015-05-19	06:00:00	7.782	9.176	9.669	11.431
2015-05-19	07:00:00	9.373	10.259	12.69	15.187
2015-05-19	08:00:00	11.722	11.916	13.269	13.173
2015-05-19	09:00:00	11.916	11.139	11.819	10.748
2015-05-19	10:00:00	15.378	14.517	15.473	12.69
2015-05-19	11:00:00	18.806	18.521	19.758	13.076
2015-05-19	12:00:00	14.613	14.038	15.282	11.431
2015-05-19	13:00:00	14.996	14.709	15.282	11.041
2015-05-19	14:00:00	23.581	21.951	20.329	11.625
2015-05-19	15:00:00	16.618	16.618	15.855	11.139
2015-05-19	16:00:00	17.76	17.665	15.569	11.236
2015-05-19	17:00:00	16.713	16.713	14.996	11.041
2015-05-19	18:00:00	15.951	15.76	14.23	11.041
2015-05-19	19:00:00	13.75	14.325	13.269	10.357
2015-05-19	20:00:00	12.013	12.883	12.11	9.965
2015-05-19	21:00:00	11.625	12.304	11.916	9.768
2015-05-19	22:00:00	10.455	11.236	10.944	9.373
2015-05-19	23:00:00	9.373	10.259	10.161	8.879
2015-05-20	00:00:00	8.581	9.571	9.472	8.481
2015-05-20	01:00:00	8.282	8.779	8.779	8.182
2015-05-20	02:00:00	7.682	8.382	8.581	7.782
2015-05-20	03:00:00	7.28	7.682	8.082	7.582
2015-05-20	04:00:00	6.674	7.381	7.582	7.381
2015-05-20	05:00:00	6.37	7.079	7.481	7.882
2015-05-20	06:00:00	7.079	7.682	9.077	9.965
2015-05-20	07:00:00	8.779	10.748	12.207	13.846
2015-05-20	08:00:00	10.748	11.722	12.98	13.365
2015-05-20	09:00:00	13.942	14.038	13.75	12.98
2015-05-20	10:00:00	16.332	15.569	14.996	13.942
2015-05-20	11:00:00	17.57	16.903	16.523	13.654
2015-05-20	12:00:00	20.901	20.138	19.092	14.709
2015-05-20	13:00:00	20.043	19.377	18.901	14.517
2015-05-20	14:00:00	20.043	19.472	18.616	13.75
2015-05-20	15:00:00	19.472	18.901	18.236	14.134
2015-05-20	16:00:00	19.092	18.616	17.76	14.134
2015-05-20	17:00:00	18.331	18.14	16.999	13.75
2015-05-20	18:00:00	17.284	17.189	16.141	13.365
2015-05-20	19:00:00	15.664	15.855	14.9	12.787
2015-05-20	20:00:00	14.325	14.517	13.846	12.11
2015-05-20	21:00:00	12.98	13.269	12.69	11.528
2015-05-20	22:00:00	11.819	12.11	11.625	10.748
2015-05-20	23:00:00	10.846	11.139	10.846	10.259
2015-05-21	00:00:00	9.768	10.161	10.063	9.669
2015-05-21	01:00:00	9.176	9.571	9.571	9.176
2015-05-21	02:00:00	8.481	8.879	8.879	8.382
2015-05-21	03:00:00	7.782	8.282	8.481	8.282
2015-05-21	04:00:00	7.381	7.782	7.983	7.983
2015-05-21	05:00:00	7.381	7.582	7.882	8.481
2015-05-21	06:00:00	9.768	8.581	9.373	11.041
2015-05-21	07:00:00	11.334	10.553	11.916	12.013
2015-05-21	08:00:00	15.282	13.076	16.427	16.237
2015-05-21	09:00:00	17.76	18.236	20.519	17.379
2015-05-21	10:00:00	21.091	20.805	22.238	17.189
2015-05-21	11:00:00	25.028	24.158	25.902	16.903
2015-05-21	12:00:00	24.158	23.677	26.097	15.569
2015-05-21	13:00:00	28.258	26.879	28.853	15.187
2015-05-21	14:00:00	28.159	27.468	28.853	14.996
2015-05-21	15:00:00	29.552	25.708	23.773	14.804
2015-05-21	16:00:00	27.173	26.39	21.187	14.804
2015-05-21	17:00:00	26	25.125	19.662	14.613
2015-05-21	18:00:00	22.142	22.621	18.616	14.421
2015-05-21	19:00:00	19.662	20.329	17.284	13.846
2015-05-21	20:00:00	17.76	18.521	16.141	12.497
2015-05-21	21:00:00	16.332	16.999	15.091	12.11
2015-05-21	22:00:00	14.9	15.855	13.942	11.625
2015-05-21	23:00:00	13.846	14.709	13.269	11.236
2015-05-22	00:00:00	12.98	13.75	12.401	10.944
2015-05-22	01:00:00	12.013	12.98	11.819	10.651
2015-05-22	02:00:00	11.334	12.207	11.236	10.259
2015-05-22	03:00:00	10.748	11.625	10.748	9.768
2015-05-22	04:00:00	10.455	11.139	10.455	9.669
2015-05-22	05:00:00	10.846	11.334	10.651	9.965
2015-05-22	06:00:00	11.139	11.528	11.041	10.455
2015-05-22	07:00:00	12.207	12.207	11.916	11.041
2015-05-22	08:00:00	12.98	12.98	12.98	11.722
2015-05-22	09:00:00	15.378	15.187	14.804	12.69
2015-05-22	10:00:00	16.141	15.855	15.569	13.269
2015-05-22	11:00:00	16.999	16.808	16.427	14.038
2015-05-22	12:00:00	18.806	18.236	17.665	15.091
2015-05-22	13:00:00	20.71	20.234	19.758	16.808
2015-05-22	14:00:00	22.908	22.717	21.569	17.57
2015-05-22	15:00:00	25.125	23.773	21.473	17.665
2015-05-22	16:00:00	26.097	25.416	20.901	17.95
2015-05-22	17:00:00	22.429	22.238	20.138	17.379
2015-05-22	18:00:00	20.805	20.805	19.377	16.808
2015-05-22	19:00:00	19.567	19.758	18.521	16.237
2015-05-22	20:00:00	17.379	17.57	17.855	14.613
2015-05-22	21:00:00	16.999	17.284	17.379	14.517
2015-05-22	22:00:00	16.808	17.189	16.999	14.517
2015-05-22	23:00:00	16.427	16.808	16.618	14.421
2015-05-23	00:00:00	15.951	16.332	15.951	14.134
2015-05-23	01:00:00	15.76	16.046	15.664	14.038
2015-05-23	02:00:00	15.473	15.76	15.282	13.942
2015-05-23	03:00:00	14.9	15.187	14.709	13.461
2015-05-23	04:00:00	14.421	14.613	14.23	13.173
2015-05-23	05:00:00	14.038	14.23	13.846	13.461
2015-05-23	06:00:00	14.9	14.23	14.23	14.9
2015-05-23	07:00:00	15.664	14.996	15.091	15.951
2015-05-23	08:00:00	18.426	17.95	16.999	16.903
2015-05-23	09:00:00	20.424	19.758	18.901	17.665
2015-05-23	10:00:00	23.966	21.76	20.519	18.616
2015-05-23	11:00:00	24.255	23.1	21.473	18.426
2015-05-23	12:00:00	24.158	23.1	21.282	17.665
2015-05-23	13:00:00	24.158	23.196	21.378	17.855
2015-05-23	14:00:00	26.977	24.931	22.238	18.236
2015-05-23	15:00:00	26.781	25.416	22.046	17.855
2015-05-23	16:00:00	24.931	23.869	20.805	17.379
2015-05-23	17:00:00	23.484	23.292	19.377	16.713
2015-05-23	18:00:00	22.333	22.142	18.806	16.713
2015-05-23	19:00:00	20.71	20.615	17.76	15.951
2015-05-23	20:00:00	19.187	19.187	16.808	15.378
2015-05-23	21:00:00	17.855	18.045	16.046	14.517
2015-05-23	22:00:00	16.618	16.999	15.282	14.134
2015-05-23	23:00:00	16.046	16.141	14.9	13.942
2015-05-24	00:00:00	15.378	15.664	14.613	13.75
2015-05-24	01:00:00	14.996	15.282	14.325	13.461
2015-05-24	02:00:00	14.421	14.9	14.23	13.461
2015-05-24	03:00:00	13.846	14.134	13.942	12.98
2015-05-24	04:00:00	13.173	13.365	13.173	12.401
2015-05-24	05:00:00	12.787	13.076	13.076	13.75
2015-05-24	06:00:00	13.558	13.173	14.23	15.664
2015-05-24	07:00:00	15.282	14.9	17.475	17.189
2015-05-24	08:00:00	17.665	17.189	19.092	18.045
2015-05-24	09:00:00	18.616	17.665	19.377	16.618
2015-05-24	10:00:00	22.142	21.378	22.717	18.236
2015-05-24	11:00:00	23.004	22.046	23.292	18.616
2015-05-24	12:00:00	22.908	22.429	23.581	19.092
2015-05-24	13:00:00	21.855	21.282	22.046	18.236
2015-05-24	14:00:00	20.71	20.519	21.091	17.76
2015-05-24	15:00:00	20.519	20.424	20.996	17.855
2015-05-24	16:00:00	20.996	20.71	21.187	18.045
2015-05-24	17:00:00	23.196	23.004	21.282	18.426
2015-05-24	18:00:00	20.615	20.519	19.472	17.665
2015-05-24	19:00:00	19.662	18.806	18.711	17.284
2015-05-24	20:00:00	18.711	18.236	17.855	16.713
2015-05-24	21:00:00	17.855	17.57	16.999	16.141
2015-05-24	22:00:00	16.999	16.999	16.141	15.282
2015-05-24	23:00:00	16.141	16.332	15.473	14.804
2015-05-25	00:00:00	15.378	15.76	14.804	13.75
2015-05-25	01:00:00	14.613	14.996	14.325	13.461
2015-05-25	02:00:00	13.846	14.134	13.654	13.076
2015-05-25	03:00:00	13.076	13.365	13.076	12.594
2015-05-25	04:00:00	12.304	12.594	12.497	12.207
2015-05-25	05:00:00	12.11	12.497	12.401	11.916
2015-05-25	06:00:00	12.497	12.98	13.076	12.497
[truncated: 3,881 more rows]
